# Supplementary material for: Dichlorido(η6-toluene)[tris­(4-methoxy­phen­yl)phosphine]ruthenium(II)
Source: Acta Crystallogr Sect E Struct Rep Online. 2008 Jan 30;64(Pt 2):m429. doi: 10.1107/S1600536808002341 (PMC2960359; doi:10.1107/S1600536808002341)
Supplement: Supplementary file 1 [file e-64-0m429-sup1.cif]

##############################################################################
###                                                                        ###
###        Electronic paper (Acta Crystallographica Section E)             ###
###                                                                        ###
##############################################################################
#                                                                            #
# This CIF contains the data in a paper accepted for publication in Acta     #
# Crystallographica Section E. It conforms to the requirements of Notes      #
# for Authors for Section E, and has been peer reviewed under the auspices   #
# of the IUCr Commission on Journals.                                        #
#                                                                            #
# Full details of the Crystallographic Information File format               #
# are given in the paper "The Crystallographic Information File (CIF):       #
# a New Standard Archive File for Crystallography" by S. R. Hall, F. H.      #
# Allen and I. D. Brown [Acta Cryst. (1991), A47, 655-685].                  #
#                                                                            #
# The current version of the core CIF dictionary is obtainable from          #
# ftp://ftp.iucr.org/pub/cif_core.dic. The current version number is 2.1.    #
#                                                                            #
# Software is freely available for graphical display of the structure(s) in  #
# this CIF.  For information consult the CIF home page http://www.iucr.org/  #
# cif/home.html                                                              #
#                                                                            #
##############################################################################
                                             
data_I
_audit_creation_method     SHELXL-97
_chemical_name_systematic
;
Dichlorido(\h^6^-toluene)[tris(4-methoxyphenyl)phosphine]ruthenium(II)
;
_chemical_name_common     ?
_chemical_formula_moiety     'C28 H29 Cl2 O3 P Ru'
_chemical_formula_sum     'C28 H29 Cl2 O3 P Ru'
_chemical_formula_iupac     '[Ru Cl2 (C7 H8) (C21 H21 O3P)]'
_chemical_formula_weight     616.45
_chemical_melting_point     ?
_symmetry_cell_setting     Orthorhombic
_symmetry_space_group_name_H-M     'P n a 21'
_symmetry_space_group_name_Hall     'P 2c -2n'
loop_
    _symmetry_equiv_pos_as_xyz
    'x, y, z'
    '-x, -y, z+1/2'
    'x+1/2, -y+1/2, z'
    '-x+1/2, y+1/2, z+1/2'
_cell_length_a     22.1789(2)
_cell_length_b     8.05640(10)
_cell_length_c     14.9717(2)
_cell_angle_alpha     90.00
_cell_angle_beta     90.00
_cell_angle_gamma     90.00
_cell_volume     2675.17(5)
_cell_formula_units_Z     4
_cell_measurement_reflns_used     9291
_cell_measurement_theta_min     2.29
_cell_measurement_theta_max     27.37
_cell_measurement_temperature     296(2)
_exptl_crystal_description     block
_exptl_crystal_colour     red
_exptl_crystal_size_max     0.24
_exptl_crystal_size_mid     0.18
_exptl_crystal_size_min     0.16
_exptl_crystal_density_diffrn     1.531
_exptl_crystal_density_meas     ?
_exptl_crystal_density_method     'not measured'
_exptl_crystal_F_000     1256
_exptl_absorpt_coefficient_mu     0.874
_exptl_absorpt_correction_type     multi-scan
_exptl_absorpt_process_details     '(SADABS; Sheldrick, 1996)'
_exptl_absorpt_correction_T_min     0.786
_exptl_absorpt_correction_T_max     1.000
_exptl_special_details
;
;
_diffrn_ambient_temperature     296(2)
_diffrn_radiation_type     MoK\a
_diffrn_radiation_wavelength     0.71073
_diffrn_radiation_source     'fine-focus sealed tube'
_diffrn_radiation_monochromator     graphite
_diffrn_measurement_device_type     'Bruker SMART CCD area-detector'
_diffrn_measurement_method     '\f and \w'
_diffrn_detector_area_resol_mean     ?
_diffrn_reflns_number     20209
_diffrn_reflns_av_R_equivalents     0.0388
_diffrn_reflns_av_sigmaI/netI     0.0397
_diffrn_reflns_theta_min     1.84
_diffrn_reflns_theta_max     27.43
_diffrn_reflns_theta_full     27.43
_diffrn_measured_fraction_theta_max     0.999
_diffrn_measured_fraction_theta_full     0.999
_diffrn_reflns_limit_h_min     -25
_diffrn_reflns_limit_h_max     28
_diffrn_reflns_limit_k_min     -10
_diffrn_reflns_limit_k_max     9
_diffrn_reflns_limit_l_min     -19
_diffrn_reflns_limit_l_max     16
_diffrn_standards_number     ?
_diffrn_standards_interval_count     ?
_diffrn_standards_interval_time     ?
_diffrn_standards_decay_%     ?
_refine_special_details
;
Refinement of F^2^ against ALL reflections. The weighted R-factor wR and
goodness of fit S are based on F^2^, conventional R-factors R are based
on F, with F set to zero for negative F^2^. The threshold expression of
F^2^ > 2sigma(F^2^) is used only for calculating R-factors(gt) etc. and is
not relevant to the choice of reflections for refinement. R-factors based
on F^2^ are statistically about twice as large as those based on F, and R-
factors based on ALL data will be even larger.
;
_reflns_number_total     5872
_reflns_number_gt     4769
_reflns_threshold_expression     I>2\s(I)
_refine_ls_structure_factor_coef     Fsqd
_refine_ls_matrix_type     full
_refine_ls_R_factor_all     0.0462
_refine_ls_R_factor_gt     0.0318
_refine_ls_wR_factor_gt     0.0674
_refine_ls_wR_factor_ref     0.0739
_refine_ls_goodness_of_fit_ref     1.014
_refine_ls_restrained_S_all     1.014
_refine_ls_number_reflns     5872
_refine_ls_number_parameters     320
_refine_ls_number_restraints     1
_refine_ls_number_constraints     ?
_refine_ls_hydrogen_treatment     constr
_refine_ls_weighting_scheme     calc
_refine_ls_weighting_details
         'calc w=1/[\s^2^(Fo^2^)+(0.0336P)^2^+0.3363P] where P=(Fo^2^+2Fc^2^)/3'
_atom_sites_solution_hydrogens     geom
_atom_sites_solution_primary     direct
_atom_sites_solution_secondary     difmap
_refine_ls_shift/su_max     0.006
_refine_ls_shift/su_mean     0.000
_refine_diff_density_max     0.310
_refine_diff_density_min     -0.379
_refine_ls_extinction_method     none
_refine_ls_extinction_coef     ?
_refine_ls_abs_structure_details     'Flack (1983), 2694 Friedel pairs'
_refine_ls_abs_structure_Flack     0.02(3)
loop_
    _atom_type_symbol
    _atom_type_description
    _atom_type_scat_dispersion_real
    _atom_type_scat_dispersion_imag
    _atom_type_scat_source
    'C' 'C' 0.0033 0.0016
                         'International Tables Vol C Tables 4.2.6.8 and 6.1.1.4'
    'H' 'H' 0.0000 0.0000
                         'International Tables Vol C Tables 4.2.6.8 and 6.1.1.4'
    'O' 'O' 0.0106 0.0060
                         'International Tables Vol C Tables 4.2.6.8 and 6.1.1.4'
    'P' 'P' 0.1023 0.0942
                         'International Tables Vol C Tables 4.2.6.8 and 6.1.1.4'
    'Cl' 'Cl' 0.1484 0.1585
                         'International Tables Vol C Tables 4.2.6.8 and 6.1.1.4'
    'Ru' 'Ru' -1.2594 0.8363
                         'International Tables Vol C Tables 4.2.6.8 and 6.1.1.4'
_computing_data_collection     'SMART (Bruker, 1997)'
_computing_cell_refinement     'SAINT (Bruker, 1997)'
_computing_data_reduction     'SAINT (Bruker, 1997)'
_computing_structure_solution     'SHELXS97 (Sheldrick, 2008)'
_computing_structure_refinement     'SHELXL97 (Sheldrick, 2008)'
_computing_molecular_graphics
   'ORTEPIII (Burnett & Johnson, 1996) and ORTEP-3 for Windows (Farrugia, 1997)'
_computing_publication_material     'SHELXL97 (Sheldrick, 2008)'
loop_
    _atom_site_type_symbol
    _atom_site_label
    _atom_site_fract_x
    _atom_site_fract_y
    _atom_site_fract_z
    _atom_site_U_iso_or_equiv
    _atom_site_adp_type
    _atom_site_calc_flag
    _atom_site_refinement_flags
    _atom_site_occupancy
    _atom_site_disorder_assembly
    _atom_site_disorder_group
    Ru Ru1 0.028202(10) 0.41346(3) 0.250174(17) 0.03771(8) Uani d . 1 . .
    Cl Cl1 -0.02863(3) 0.66837(10) 0.25738(10) 0.0516(2) Uani d . 1 . .
    Cl Cl2 0.02193(5) 0.39771(16) 0.41065(7) 0.0546(3) Uani d . 1 . .
    P P1 0.11610(3) 0.57488(10) 0.26850(6) 0.0369(2) Uani d . 1 . .
    O O1 0.33118(13) 0.1364(5) 0.3048(3) 0.0908(11) Uani d . 1 . .
    O O2 0.16853(16) 1.0540(4) 0.5626(2) 0.0676(9) Uani d . 1 . .
    O O3 0.16755(16) 1.0654(4) -0.0232(2) 0.0697(10) Uani d . 1 . .
    C C1 -0.03640(19) 0.3238(5) 0.1463(3) 0.0566(11) Uani d . 1 . .
    C C2 -0.03993(19) 0.2176(5) 0.2200(3) 0.0585(11) Uani d . 1 . .
    H H2 -0.0769 0.1954 0.2468 0.070 Uiso calc R 1 . .
    C C3 0.01204(19) 0.1465(4) 0.2524(4) 0.0659(10) Uani d . 1 . .
    H H3 0.0094 0.0774 0.3020 0.079 Uiso calc R 1 . .
    C C4 0.0672(2) 0.1728(6) 0.2150(4) 0.0718(14) Uani d . 1 . .
    H H4 0.1011 0.1190 0.2373 0.086 Uiso calc R 1 . .
    C C5 0.0722(2) 0.2804(7) 0.1433(4) 0.0750(15) Uani d . 1 . .
    H H5 0.1101 0.3023 0.1193 0.090 Uiso calc R 1 . .
    C C6 0.0214(2) 0.3568(7) 0.1062(3) 0.0583(13) Uani d . 1 . .
    H H6 0.0249 0.4268 0.0571 0.070 Uiso calc R 1 . .
    C C7 -0.0898(3) 0.4094(7) 0.1111(4) 0.0903(17) Uani d . 1 . .
    H H7A -0.1088 0.3412 0.0666 0.135 Uiso calc R 1 . .
    H H7B -0.0779 0.5130 0.0848 0.135 Uiso calc R 1 . .
    H H7C -0.1177 0.4299 0.1589 0.135 Uiso calc R 1 . .
    C C8 0.18120(14) 0.4366(4) 0.2741(2) 0.0406(8) Uani d . 1 . .
    C C9 0.18462(16) 0.3298(5) 0.3461(3) 0.0538(10) Uani d . 1 . .
    H H9 0.1529 0.3272 0.3867 0.065 Uiso calc R 1 . .
    C C10 0.23391(16) 0.2258(5) 0.3599(3) 0.0554(11) Uani d . 1 . .
    H H10 0.2358 0.1569 0.4097 0.067 Uiso calc R 1 . .
    C C11 0.27966(15) 0.2278(5) 0.2982(3) 0.0579(12) Uani d . 1 . .
    C C12 0.27647(17) 0.3296(6) 0.2242(3) 0.0660(13) Uani d . 1 . .
    H H12 0.3071 0.3276 0.1817 0.079 Uiso calc R 1 . .
    C C13 0.22733(16) 0.4352(5) 0.2131(3) 0.0503(9) Uani d . 1 . .
    H H13 0.2258 0.5054 0.1638 0.060 Uiso calc R 1 . .
    C C14 0.3391(2) 0.0338(6) 0.3805(4) 0.0813(15) Uani d . 1 . .
    H H14A 0.3379 0.1005 0.4336 0.122 Uiso calc R 1 . .
    H H14B 0.3773 -0.0215 0.3767 0.122 Uiso calc R 1 . .
    H H14C 0.3074 -0.0473 0.3826 0.122 Uiso calc R 1 . .
    C C15 0.12828(16) 0.7071(4) 0.3662(2) 0.0375(8) Uani d . 1 . .
    C C16 0.18449(16) 0.7142(5) 0.4088(2) 0.0459(9) Uani d . 1 . .
    H H16 0.2146 0.6399 0.3924 0.055 Uiso calc R 1 . .
    C C17 0.19565(17) 0.8287(5) 0.4743(3) 0.0501(9) Uani d . 1 . .
    H H17 0.2330 0.8305 0.5024 0.060 Uiso calc R 1 . .
    C C18 0.15195(19) 0.9417(5) 0.4989(3) 0.0478(10) Uani d . 1 . .
    C C19 0.0950(2) 0.9340(5) 0.4593(3) 0.0510(11) Uani d . 1 . .
    H H19 0.0648 1.0069 0.4768 0.061 Uiso calc R 1 . .
    C C20 0.08419(17) 0.8170(5) 0.3939(3) 0.0455(9) Uani d . 1 . .
    H H20 0.0462 0.8119 0.3678 0.055 Uiso calc R 1 . .
    C C21 0.1238(3) 1.1644(7) 0.5972(4) 0.0848(16) Uani d . 1 . .
    H H21A 0.1107 1.2384 0.5508 0.127 Uiso calc R 1 . .
    H H21B 0.1406 1.2275 0.6455 0.127 Uiso calc R 1 . .
    H H21C 0.0900 1.1013 0.6185 0.127 Uiso calc R 1 . .
    C C22 0.13174(18) 0.7223(5) 0.1775(2) 0.0406(9) Uani d . 1 . .
    C C23 0.18352(19) 0.8211(5) 0.1782(3) 0.0532(10) Uani d . 1 . .
    H H23 0.2109 0.8122 0.2250 0.064 Uiso calc R 1 . .
    C C24 0.19421(19) 0.9319(5) 0.1096(3) 0.0576(10) Uani d . 1 . .
    H H24 0.2294 0.9945 0.1095 0.069 Uiso calc R 1 . .
    C C25 0.1531(2) 0.9506(5) 0.0412(3) 0.0509(10) Uani d . 1 . .
    C C26 0.1007(2) 0.8580(5) 0.0417(3) 0.0539(11) Uani d . 1 . .
    H H26 0.0720 0.8721 -0.0031 0.065 Uiso calc R 1 . .
    C C27 0.09122(18) 0.7437(5) 0.1096(3) 0.0461(10) Uani d . 1 . .
    H H27 0.0563 0.6799 0.1089 0.055 Uiso calc R 1 . .
    C C28 0.1281(3) 1.0834(7) -0.0964(4) 0.0909(19) Uani d . 1 . .
    H H28A 0.1224 0.9777 -0.1247 0.136 Uiso calc R 1 . .
    H H28B 0.1451 1.1602 -0.1385 0.136 Uiso calc R 1 . .
    H H28C 0.0900 1.1248 -0.0759 0.136 Uiso calc R 1 . .
loop_
    _atom_site_aniso_label
    _atom_site_aniso_U_11
    _atom_site_aniso_U_22
    _atom_site_aniso_U_33
    _atom_site_aniso_U_12
    _atom_site_aniso_U_13
    _atom_site_aniso_U_23
    Ru1 0.03768(12) 0.03808(13) 0.03737(14) 0.00240(10) 0.00388(15) -0.00205(18)
    Cl1 0.0416(3) 0.0481(4) 0.0652(6) 0.0107(3) -0.0072(5) -0.0108(6)
    Cl2 0.0603(7) 0.0666(8) 0.0368(5) -0.0049(5) 0.0090(4) 0.0002(5)
    P1 0.0342(4) 0.0391(4) 0.0374(6) 0.0053(3) 0.0039(3) 0.0028(4)
    O1 0.0566(17) 0.106(2) 0.110(3) 0.0447(17) 0.0301(17) 0.045(2)
    O2 0.079(2) 0.068(2) 0.056(2) 0.0084(17) -0.0140(16) -0.0150(16)
    O3 0.085(2) 0.058(2) 0.066(2) -0.0173(17) -0.0039(17) 0.0198(17)
    C1 0.066(3) 0.043(2) 0.060(2) 0.003(2) -0.031(2) -0.016(2)
    C2 0.061(2) 0.049(2) 0.065(3) -0.0174(19) 0.0051(19) -0.006(2)
    C3 0.098(3) 0.0372(17) 0.062(2) 0.0010(18) -0.013(4) 0.003(3)
    C4 0.073(3) 0.047(2) 0.095(4) 0.019(2) -0.003(3) -0.026(3)
    C5 0.067(3) 0.079(4) 0.079(3) -0.003(3) 0.026(3) -0.040(3)
    C6 0.086(4) 0.050(3) 0.039(3) -0.011(3) 0.002(2) -0.006(2)
    C7 0.099(4) 0.090(4) 0.081(4) -0.020(3) -0.013(3) 0.001(3)
    C8 0.0364(15) 0.0409(18) 0.044(2) 0.0012(13) 0.0061(14) 0.0031(15)
    C9 0.044(2) 0.055(2) 0.062(3) 0.0124(18) 0.0195(18) 0.016(2)
    C10 0.043(2) 0.053(2) 0.070(3) 0.0092(18) 0.0145(18) 0.022(2)
    C11 0.042(2) 0.055(3) 0.076(3) 0.0142(19) 0.0112(18) 0.010(2)
    C12 0.046(2) 0.082(3) 0.070(3) 0.020(2) 0.0230(19) 0.023(3)
    C13 0.044(2) 0.061(2) 0.046(2) 0.0106(17) 0.0116(16) 0.0108(18)
    C14 0.057(3) 0.070(3) 0.117(4) 0.024(2) 0.012(3) 0.031(3)
    C15 0.0349(18) 0.038(2) 0.0401(19) 0.0029(15) 0.0009(15) 0.0029(16)
    C16 0.0409(18) 0.054(2) 0.043(2) 0.0074(17) 0.0026(16) -0.0038(18)
    C17 0.043(2) 0.064(3) 0.043(2) 0.0007(19) -0.0061(16) 0.001(2)
    C18 0.057(2) 0.048(3) 0.038(2) 0.0019(19) -0.0024(18) 0.0016(18)
    C19 0.054(2) 0.051(3) 0.049(2) 0.014(2) -0.0048(18) -0.006(2)
    C20 0.0408(19) 0.048(2) 0.048(2) 0.0120(18) -0.0079(17) -0.0041(19)
    C21 0.111(4) 0.079(4) 0.065(3) 0.027(4) -0.015(3) -0.023(3)
    C22 0.046(2) 0.037(2) 0.039(2) 0.0029(17) 0.0057(16) 0.0002(16)
    C23 0.054(2) 0.052(3) 0.054(2) -0.003(2) -0.0089(18) 0.0054(19)
    C24 0.053(2) 0.055(2) 0.064(3) -0.011(2) 0.004(2) 0.009(2)
    C25 0.069(3) 0.038(2) 0.045(2) -0.005(2) 0.006(2) 0.0030(19)
    C26 0.061(3) 0.049(3) 0.052(2) -0.002(2) -0.007(2) 0.006(2)
    C27 0.045(2) 0.045(2) 0.049(2) -0.0058(18) 0.0004(17) 0.0055(19)
    C28 0.132(5) 0.080(4) 0.061(3) -0.025(4) -0.023(3) 0.026(3)
_geom_special_details
;
 All esds (except the esd in the dihedral angle between two l.s. planes)
 are estimated using the full covariance matrix.  The cell esds are taken
 into account individually in the estimation of esds in distances, angles
 and torsion angles; correlations between esds in cell parameters are only
 used when they are defined by crystal symmetry.  An approximate (isotropic)
 treatment of cell esds is used for estimating esds involving l.s. planes.
;
loop_
    _geom_bond_atom_site_label_1
    _geom_bond_atom_site_label_2
    _geom_bond_site_symmetry_2
    _geom_bond_distance
    _geom_bond_publ_flag
    Ru1 C5 . 2.160(4) ?
    Ru1 C3 . 2.181(3) ?
    Ru1 C4 . 2.188(4) ?
    Ru1 C6 . 2.208(5) ?
    Ru1 C2 . 2.231(4) ?
    Ru1 C1 . 2.235(4) ?
    Ru1 P1 . 2.3593(8) ?
    Ru1 Cl2 . 2.4099(12) ?
    Ru1 Cl1 . 2.4121(8) ?
    P1 C8 . 1.826(3) ?
    P1 C15 . 1.830(4) ?
    P1 C22 . 1.841(4) ?
    O1 C11 . 1.363(4) ?
    O1 C14 . 1.414(6) ?
    O2 C18 . 1.365(5) ?
    O2 C21 . 1.429(6) ?
    O3 C25 . 1.373(5) ?
    O3 C28 . 1.410(6) ?
    C1 C2 . 1.399(6) ?
    C1 C6 . 1.441(7) ?
    C1 C7 . 1.469(6) ?
    C2 C3 . 1.375(6) ?
    C2 H2 . 0.9300 ?
    C3 C4 . 1.362(6) ?
    C3 H3 . 0.9300 ?
    C4 C5 . 1.385(7) ?
    C4 H4 . 0.9300 ?
    C5 C6 . 1.399(7) ?
    C5 H5 . 0.9300 ?
    C6 H6 . 0.9300 ?
    C7 H7A . 0.9600 ?
    C7 H7B . 0.9600 ?
    C7 H7C . 0.9600 ?
    C8 C13 . 1.372(4) ?
    C8 C9 . 1.381(5) ?
    C9 C10 . 1.393(5) ?
    C9 H9 . 0.9300 ?
    C10 C11 . 1.372(5) ?
    C10 H10 . 0.9300 ?
    C11 C12 . 1.382(5) ?
    C12 C13 . 1.392(5) ?
    C12 H12 . 0.9300 ?
    C13 H13 . 0.9300 ?
    C14 H14A . 0.9600 ?
    C14 H14B . 0.9600 ?
    C14 H14C . 0.9600 ?
    C15 C20 . 1.382(5) ?
    C15 C16 . 1.402(5) ?
    C16 C17 . 1.369(5) ?
    C16 H16 . 0.9300 ?
    C17 C18 . 1.380(6) ?
    C17 H17 . 0.9300 ?
    C18 C19 . 1.396(6) ?
    C19 C20 . 1.380(6) ?
    C19 H19 . 0.9300 ?
    C20 H20 . 0.9300 ?
    C21 H21A . 0.9600 ?
    C21 H21B . 0.9600 ?
    C21 H21C . 0.9600 ?
    C22 C27 . 1.367(5) ?
    C22 C23 . 1.397(6) ?
    C23 C24 . 1.381(6) ?
    C23 H23 . 0.9300 ?
    C24 C25 . 1.380(6) ?
    C24 H24 . 0.9300 ?
    C25 C26 . 1.381(6) ?
    C26 C27 . 1.388(6) ?
    C26 H26 . 0.9300 ?
    C27 H27 . 0.9300 ?
    C28 H28A . 0.9600 ?
    C28 H28B . 0.9600 ?
    C28 H28C . 0.9600 ?
loop_
    _geom_angle_atom_site_label_1
    _geom_angle_atom_site_label_2
    _geom_angle_atom_site_label_3
    _geom_angle_site_symmetry_1
    _geom_angle_site_symmetry_3
    _geom_angle
    _geom_angle_publ_flag
    C5 Ru1 C3 . . 66.2(2) ?
    C5 Ru1 C4 . . 37.14(19) ?
    C3 Ru1 C4 . . 36.33(18) ?
    C5 Ru1 C6 . . 37.33(19) ?
    C3 Ru1 C6 . . 78.4(2) ?
    C4 Ru1 C6 . . 66.9(2) ?
    C5 Ru1 C2 . . 78.77(17) ?
    C3 Ru1 C2 . . 36.30(15) ?
    C4 Ru1 C2 . . 65.93(17) ?
    C6 Ru1 C2 . . 67.05(17) ?
    C5 Ru1 C1 . . 67.28(18) ?
    C3 Ru1 C1 . . 65.56(18) ?
    C4 Ru1 C1 . . 78.42(16) ?
    C6 Ru1 C1 . . 37.83(17) ?
    C2 Ru1 C1 . . 36.51(16) ?
    C5 Ru1 P1 . . 89.21(13) ?
    C3 Ru1 P1 . . 132.66(11) ?
    C4 Ru1 P1 . . 100.95(13) ?
    C6 Ru1 P1 . . 106.49(14) ?
    C2 Ru1 P1 . . 166.66(11) ?
    C1 Ru1 P1 . . 142.09(13) ?
    C5 Ru1 Cl2 . . 137.63(17) ?
    C3 Ru1 Cl2 . . 85.62(18) ?
    C4 Ru1 Cl2 . . 102.49(15) ?
    C6 Ru1 Cl2 . . 163.37(14) ?
    C2 Ru1 Cl2 . . 97.20(11) ?
    C1 Ru1 Cl2 . . 129.78(13) ?
    P1 Ru1 Cl2 . . 87.75(4) ?
    C5 Ru1 Cl1 . . 133.79(17) ?
    C3 Ru1 Cl1 . . 138.86(12) ?
    C4 Ru1 Cl1 . . 166.42(13) ?
    C6 Ru1 Cl1 . . 100.61(15) ?
    C2 Ru1 Cl1 . . 104.91(11) ?
    C1 Ru1 Cl1 . . 88.35(11) ?
    P1 Ru1 Cl1 . . 87.55(3) ?
    Cl2 Ru1 Cl1 . . 88.29(5) ?
    C8 P1 C15 . . 101.64(15) ?
    C8 P1 C22 . . 106.18(16) ?
    C15 P1 C22 . . 100.85(16) ?
    C8 P1 Ru1 . . 108.81(11) ?
    C15 P1 Ru1 . . 122.41(12) ?
    C22 P1 Ru1 . . 115.17(13) ?
    C11 O1 C14 . . 118.5(3) ?
    C18 O2 C21 . . 118.6(4) ?
    C25 O3 C28 . . 118.0(4) ?
    C2 C1 C6 . . 119.4(4) ?
    C2 C1 C7 . . 121.7(4) ?
    C6 C1 C7 . . 118.8(5) ?
    C2 C1 Ru1 . . 71.6(2) ?
    C6 C1 Ru1 . . 70.1(2) ?
    C7 C1 Ru1 . . 128.0(3) ?
    C3 C2 C1 . . 119.1(4) ?
    C3 C2 Ru1 . . 69.9(2) ?
    C1 C2 Ru1 . . 71.9(2) ?
    C3 C2 H2 . . 120.5 ?
    C1 C2 H2 . . 120.5 ?
    Ru1 C2 H2 . . 130.2 ?
    C4 C3 C2 . . 122.9(5) ?
    C4 C3 Ru1 . . 72.1(2) ?
    C2 C3 Ru1 . . 73.8(2) ?
    C4 C3 H3 . . 118.5 ?
    C2 C3 H3 . . 118.5 ?
    Ru1 C3 H3 . . 127.8 ?
    C3 C4 C5 . . 119.2(4) ?
    C3 C4 Ru1 . . 71.5(2) ?
    C5 C4 Ru1 . . 70.3(3) ?
    C3 C4 H4 . . 120.4 ?
    C5 C4 H4 . . 120.4 ?
    Ru1 C4 H4 . . 130.2 ?
    C4 C5 C6 . . 121.2(4) ?
    C4 C5 Ru1 . . 72.5(3) ?
    C6 C5 Ru1 . . 73.2(3) ?
    C4 C5 H5 . . 119.4 ?
    C6 C5 H5 . . 119.4 ?
    Ru1 C5 H5 . . 126.9 ?
    C5 C6 C1 . . 118.1(5) ?
    C5 C6 Ru1 . . 69.5(3) ?
    C1 C6 Ru1 . . 72.1(3) ?
    C5 C6 H6 . . 120.9 ?
    C1 C6 H6 . . 120.9 ?
    Ru1 C6 H6 . . 129.8 ?
    C1 C7 H7A . . 109.5 ?
    C1 C7 H7B . . 109.5 ?
    H7A C7 H7B . . 109.5 ?
    C1 C7 H7C . . 109.5 ?
    H7A C7 H7C . . 109.5 ?
    H7B C7 H7C . . 109.5 ?
    C13 C8 C9 . . 118.3(3) ?
    C13 C8 P1 . . 124.4(3) ?
    C9 C8 P1 . . 117.4(2) ?
    C8 C9 C10 . . 122.3(3) ?
    C8 C9 H9 . . 118.9 ?
    C10 C9 H9 . . 118.9 ?
    C11 C10 C9 . . 118.2(4) ?
    C11 C10 H10 . . 120.9 ?
    C9 C10 H10 . . 120.9 ?
    O1 C11 C10 . . 124.4(4) ?
    O1 C11 C12 . . 114.9(4) ?
    C10 C11 C12 . . 120.6(3) ?
    C11 C12 C13 . . 119.9(3) ?
    C11 C12 H12 . . 120.1 ?
    C13 C12 H12 . . 120.1 ?
    C8 C13 C12 . . 120.6(4) ?
    C8 C13 H13 . . 119.7 ?
    C12 C13 H13 . . 119.7 ?
    O1 C14 H14A . . 109.5 ?
    O1 C14 H14B . . 109.5 ?
    H14A C14 H14B . . 109.5 ?
    O1 C14 H14C . . 109.5 ?
    H14A C14 H14C . . 109.5 ?
    H14B C14 H14C . . 109.5 ?
    C20 C15 C16 . . 117.8(3) ?
    C20 C15 P1 . . 120.5(3) ?
    C16 C15 P1 . . 121.3(3) ?
    C17 C16 C15 . . 120.9(3) ?
    C17 C16 H16 . . 119.5 ?
    C15 C16 H16 . . 119.5 ?
    C16 C17 C18 . . 120.6(4) ?
    C16 C17 H17 . . 119.7 ?
    C18 C17 H17 . . 119.7 ?
    O2 C18 C17 . . 115.8(4) ?
    O2 C18 C19 . . 124.8(4) ?
    C17 C18 C19 . . 119.5(4) ?
    C20 C19 C18 . . 119.3(4) ?
    C20 C19 H19 . . 120.3 ?
    C18 C19 H19 . . 120.3 ?
    C19 C20 C15 . . 121.8(4) ?
    C19 C20 H20 . . 119.1 ?
    C15 C20 H20 . . 119.1 ?
    O2 C21 H21A . . 109.5 ?
    O2 C21 H21B . . 109.5 ?
    H21A C21 H21B . . 109.5 ?
    O2 C21 H21C . . 109.5 ?
    H21A C21 H21C . . 109.5 ?
    H21B C21 H21C . . 109.5 ?
    C27 C22 C23 . . 118.3(4) ?
    C27 C22 P1 . . 120.5(3) ?
    C23 C22 P1 . . 121.1(3) ?
    C24 C23 C22 . . 120.2(4) ?
    C24 C23 H23 . . 119.9 ?
    C22 C23 H23 . . 119.9 ?
    C25 C24 C23 . . 120.6(4) ?
    C25 C24 H24 . . 119.7 ?
    C23 C24 H24 . . 119.7 ?
    O3 C25 C24 . . 116.1(4) ?
    O3 C25 C26 . . 124.3(4) ?
    C24 C25 C26 . . 119.6(4) ?
    C25 C26 C27 . . 119.3(4) ?
    C25 C26 H26 . . 120.3 ?
    C27 C26 H26 . . 120.3 ?
    C22 C27 C26 . . 121.9(4) ?
    C22 C27 H27 . . 119.0 ?
    C26 C27 H27 . . 119.0 ?
    O3 C28 H28A . . 109.5 ?
    O3 C28 H28B . . 109.5 ?
    H28A C28 H28B . . 109.5 ?
    O3 C28 H28C . . 109.5 ?
    H28A C28 H28C . . 109.5 ?
    H28B C28 H28C . . 109.5 ?
data_global
_journal_date_recd_electronic     2008-01-18
_journal_date_accepted     2008-01-22
_journal_name_full     'Acta Crystallographica, Section E'
_journal_year     2008
_journal_volume     64
_journal_issue      2
_journal_page_first     m429
_journal_page_last     m429
_journal_paper_category     QM
_journal_coeditor_code     DN2314
_publ_contact_author_name     'Rui-Xiang Li'
_publ_contact_author_address
;
Key Laboratory of Green Chemistry and Technology
Ministry of Education
College of Chemistry
Sichuan University
Chengdu
Sichuan 610064
People's Republic of China
;
_publ_contact_author_email     sculiruixiang@163.com
_publ_contact_author_fax     '(+86)-28-8541-2904'
_publ_contact_author_phone     '(+86)-28-8541-2904'
_publ_section_title
;
Dichlorido(\h^6^-toluene)[tris(4-methoxyphenyl)phosphine]ruthenium(II)
;
loop_
    _publ_author_name
    _publ_author_footnote
    _publ_author_address
    'Wang, Lei' .
;
Key Laboratory of Green Chemistry and Technology
Ministry of Education
College of Chemistry
Sichuan University
Chengdu
Sichuan 610064
People's Republic of China
;
    'Zhou, Xiang-Ge' .
;
Key Laboratory of Green Chemistry and Technology
Ministry of Education
College of Chemistry
Sichuan University
Chengdu
Sichuan 610064
People's Republic of China
;
    'Li, Rui-Xiang' .
;
Key Laboratory of Green Chemistry and Technology
Ministry of Education
College of Chemistry
Sichuan University
Chengdu
Sichuan 610064
People's Republic of China
;
