# Supplementary material for: Dichlorido(η6-toluene)[tris­(4-methoxy­phen­yl)phosphine]ruthenium(II)
Source: Acta Crystallogr Sect E Struct Rep Online. 2008 Jan 30;64(Pt 2):m429. doi: 10.1107/S1600536808002341 (PMC2960359; doi:10.1107/S1600536808002341)
Supplement: Supplementary file 2 [file e-64-0m429-Isup2.hkl]

# 
# h,k,l, Fc-squared, Fo-squared, sigma(Fo-squared) and status flag 
# 
data_I
_shelx_title ' lrx5 in Pna2(1)  RuCl2(C6H5CH3)P(C6H4OCH3)3' 
_shelx_refln_list_code          4 
_shelx_F_calc_maximum      262.32 
_exptl_crystal_F_000      1256.00 
_reflns_d_resolution_high  0.7714 
 
loop_ 
 _symmetry_equiv_pos_as_xyz 
 'x, y, z' 
 '-x, -y, z+1/2' 
 'x+1/2, -y+1/2, z' 
 '-x+1/2, y+1/2, z+1/2' 
 
_cell_length_a    22.1789 
_cell_length_b     8.0564 
_cell_length_c    14.9717 
_cell_angle_alpha  90.000 
_cell_angle_beta   90.000 
_cell_angle_gamma  90.000 
 
_shelx_F_squared_multiplier     1.000 
 
loop_ 
 _refln_index_h 
 _refln_index_k 
 _refln_index_l 
 _refln_F_squared_calc 
 _refln_F_squared_meas 
 _refln_F_squared_sigma 
 _refln_observed_status 
   2   0 -19       67.37      177.99     50.71 o 
   4   0 -19      268.43      209.44     50.71 o 
   0   1 -19      244.02      226.11     46.28 o 
   1   1 -19       39.54       27.40     23.21 o 
   2   1 -19      200.52      130.38     29.75 o 
   3   1 -19       84.02       73.48     27.04 o 
   4   1 -19      133.10      120.54     29.18 o 
   5   1 -19      369.60      427.94     89.48 o 
   1   2 -19      768.90      683.61     47.35 o 
   0   0 -18      756.61      807.44     96.94 o 
   2   0 -18     1072.59     1087.18     74.17 o 
   4   0 -18     1170.02     1099.90     76.49 o 
   6   0 -18      456.23      436.82    114.60 o 
   8   0 -18       35.70       81.67     37.65 o 
  10   0 -18       50.05        7.45     32.46 o 
   1   1 -18      692.12      637.25     43.03 o 
   2   1 -18       83.85      123.18     25.99 o 
   3   1 -18      662.26      748.59     46.79 o 
   4   1 -18      298.57      292.21     34.84 o 
   5   1 -18      438.86      439.66     40.47 o 
   6   1 -18      180.36      146.36     28.48 o 
   7   1 -18       90.03      104.10     27.62 o 
   8   1 -18      182.86      205.78     31.44 o 
   9   1 -18       26.10       31.48     23.55 o 
  10   1 -18      300.73      292.37     36.86 o 
   0   2 -18       27.16       -8.66     29.92 o 
   1   2 -18       13.29       13.39     21.06 o 
   2   2 -18      320.43      315.41     35.73 o 
   3   2 -18      317.24      316.74     35.66 o 
   4   2 -18      146.91      211.89     37.71 o 
   5   2 -18      402.37      399.29     39.34 o 
   6   2 -18        2.42       19.88     22.21 o 
   7   2 -18      422.72      447.28     55.56 o 
   8   2 -18        0.25      -20.48     20.48 o 
   9   2 -18      531.05      533.14     90.59 o 
   1   3 -18       41.05       47.53     24.80 o 
   2   3 -18      248.30      251.85     49.06 o 
   3   3 -18       42.25       21.03     23.16 o 
   4   3 -18      224.95      267.02     33.92 o 
   5   3 -18        8.63      -21.82     21.82 o 
   6   3 -18      337.79      359.65     38.23 o 
   2   0 -17       12.43       -7.61     23.28 o 
   4   0 -17      376.61      388.51     50.13 o 
   6   0 -17      930.08      957.72     66.98 o 
   8   0 -17      913.06     1057.88     73.38 o 
  10   0 -17      747.55      715.49    116.20 o 
  12   0 -17      243.21      253.08     47.80 o 
   0   1 -17      212.82      169.52     37.97 o 
   1   1 -17        9.43      -10.31     18.25 o 
   2   1 -17      246.01      210.77     37.13 o 
   3   1 -17      211.06      207.97     28.51 o 
   4   1 -17       58.63       63.59     22.93 o 
   5   1 -17      320.32      332.81     34.50 o 
   6   1 -17        5.20       -8.33     20.16 o 
   7   1 -17      697.72      843.60     71.69 o 
   8   1 -17      122.45       94.78     25.74 o 
   9   1 -17      377.03      467.87     40.31 o 
  10   1 -17        3.75      -15.82     20.70 o 
  11   1 -17      137.35       91.05     26.81 o 
  12   1 -17       19.44       32.33     27.54 o 
  13   1 -17      216.93      259.51     41.66 o 
   1   2 -17      563.18      553.73     39.53 o 
   2   2 -17      212.71      201.71     53.35 o 
   3   2 -17      362.41      387.68     40.52 o 
   4   2 -17      224.86      155.51     34.29 o 
   5   2 -17      185.70      176.13     29.08 o 
   6   2 -17      229.05      247.78     31.43 o 
   7   2 -17       62.91       65.38     24.01 o 
   8   2 -17      124.02       92.45     24.04 o 
   9   2 -17       84.70       56.43     24.65 o 
  10   2 -17       61.54       52.83     28.74 o 
  11   2 -17      164.17      180.87     43.40 o 
  12   2 -17      139.68      124.68     34.74 o 
   0   3 -17     1236.16     1300.60     81.56 o 
   1   3 -17        3.01      -13.54     20.82 o 
   2   3 -17      889.19      893.68     48.28 o 
   3   3 -17       46.01       64.03     23.28 o 
   4   3 -17      151.43      152.20     35.30 o 
   5   3 -17       34.43       47.72     22.65 o 
   6   3 -17      153.54      136.96     27.31 o 
   7   3 -17       63.00       42.25     19.68 o 
   8   3 -17      184.44      189.04     29.34 o 
   9   3 -17       53.00       43.73     23.42 o 
  10   3 -17       53.49       54.05     25.23 o 
  11   3 -17       71.47       70.38     26.92 o 
   1   4 -17      634.45      633.68     44.76 o 
   2   4 -17       13.48       13.58     22.28 o 
   3   4 -17      384.88      408.86     59.36 o 
   4   4 -17       44.87       63.81     25.04 o 
   5   4 -17      109.12      140.81     29.70 o 
   6   4 -17      205.32      241.21     53.73 o 
   7   4 -17      146.96      198.27     32.20 o 
   8   4 -17      150.42      126.51     28.16 o 
   0   5 -17      157.82      122.29     41.91 o 
   1   5 -17       13.57       -9.96     21.34 o 
   0   0 -16      266.34      176.43     50.75 o 
   2   0 -16      926.60      883.12     64.42 o 
   4   0 -16      469.70      512.67     53.62 o 
   6   0 -16      377.10      368.99     47.57 o 
   8   0 -16       38.31       67.40     31.17 o 
  10   0 -16      210.91      212.61     59.08 o 
  12   0 -16      136.17      151.60     40.53 o 
  14   0 -16      227.08      385.66     83.04 o 
  16   0 -16      583.51      449.95     93.83 o 
   1   1 -16      463.86      455.07     34.83 o 
   2   1 -16       42.88       63.13     20.45 o 
   3   1 -16      676.51      624.25     39.53 o 
   4   1 -16      209.20      202.79     26.67 o 
   5   1 -16       69.91      101.33     26.25 o 
   6   1 -16      420.83      484.91     37.27 o 
   7   1 -16        9.48        7.70     18.13 o 
   8   1 -16      151.23      200.54     29.42 o 
   9   1 -16       12.24        4.20     19.18 o 
  10   1 -16      173.11      180.73     28.80 o 
  11   1 -16      136.92      102.71     25.23 o 
  12   1 -16      204.36      145.03     33.11 o 
  13   1 -16      276.88      217.61     36.81 o 
  14   1 -16       48.36       69.44     25.99 o 
  15   1 -16      228.44      293.14     36.20 o 
  16   1 -16        4.42       -7.17     47.78 o 
   0   2 -16      221.29      213.12     40.38 o 
   1   2 -16       16.75       25.41     18.25 o 
   2   2 -16      130.53      156.55     26.15 o 
   3   2 -16      282.59      310.51     31.84 o 
   4   2 -16      200.03      203.78     28.08 o 
   5   2 -16      250.23      248.41     29.59 o 
   6   2 -16       69.10       57.23     21.77 o 
   7   2 -16      339.96      333.12     35.82 o 
   8   2 -16      117.92      106.30     21.80 o 
   9   2 -16      609.79      612.20     35.83 o 
  10   2 -16       53.98       56.30     23.54 o 
  11   2 -16      407.93      424.39     37.66 o 
  12   2 -16       57.91       60.14     24.56 o 
  13   2 -16       51.73       73.62     25.70 o 
  14   2 -16       74.52       84.46     26.35 o 
  15   2 -16        7.21       11.46     23.18 o 
   1   3 -16       26.62       27.69     21.04 o 
   2   3 -16      268.02      254.13     30.97 o 
   3   3 -16       19.10       31.33     19.31 o 
   4   3 -16      400.29      429.44     40.73 o 
   5   3 -16       13.83        0.28     16.03 o 
   6   3 -16      210.38      215.42     25.43 o 
   7   3 -16        9.82       18.60     17.09 o 
   8   3 -16      312.45      335.59     34.54 o 
   9   3 -16       10.21       22.82     20.59 o 
  10   3 -16      504.16      489.54     48.12 o 
  11   3 -16       37.89       61.55     34.33 o 
  12   3 -16      284.54      290.19     35.48 o 
  13   3 -16       10.61       12.71     22.17 o 
   0   4 -16       53.75       16.97     29.55 o 
   1   4 -16       59.41       60.40     23.91 o 
   2   4 -16      126.39      117.95     25.53 o 
   3   4 -16      240.32      237.11     32.39 o 
   4   4 -16      145.70      130.64     26.69 o 
   5   4 -16       86.31       88.72     23.84 o 
   6   4 -16       36.46       56.83     32.68 o 
   7   4 -16      175.48      188.60     30.57 o 
   8   4 -16       30.21        6.73     18.22 o 
   9   4 -16      378.75      436.55     38.69 o 
  10   4 -16       16.59       18.75     19.49 o 
  11   4 -16      284.47      278.73     33.23 o 
   1   5 -16      101.70       68.50     25.10 o 
   2   5 -16        8.62       10.83     21.59 o 
   3   5 -16      261.37      235.86     33.71 o 
   4   5 -16       55.28       40.54     27.33 o 
   5   5 -16      161.23      213.09     39.70 o 
   6   5 -16       37.35       28.21     25.89 o 
   7   5 -16        1.42       -2.35     31.00 o 
   8   5 -16       79.19       58.96     27.48 o 
   2   0 -15      231.73      221.53     37.41 o 
   4   0 -15      653.56      649.24     52.68 o 
   6   0 -15      266.87      279.96     42.70 o 
   8   0 -15      968.92      910.14    105.66 o 
  10   0 -15      591.35      643.38     57.48 o 
  12   0 -15      309.57      318.55     49.99 o 
  14   0 -15      207.91      112.14     51.69 o 
  16   0 -15       58.71       15.60     34.06 o 
  18   0 -15      149.41      132.23     41.30 o 
   0   1 -15       30.87        7.31     25.63 o 
   1   1 -15      386.37      387.39     36.33 o 
   2   1 -15       66.30       16.65     16.31 o 
   3   1 -15      171.10      186.08     25.31 o 
   4   1 -15       62.81       44.36     18.23 o 
   5   1 -15      719.60      769.49     41.99 o 
   6   1 -15      158.21      127.64     25.39 o 
   7   1 -15      468.20      520.28     42.80 o 
   8   1 -15       17.68       22.60     18.45 o 
   9   1 -15      492.62      493.96     42.12 o 
  10   1 -15       13.63       14.59     16.38 o 
  11   1 -15      238.40      244.40     27.19 o 
  12   1 -15       39.62       24.25     21.06 o 
  13   1 -15       60.95       54.61     21.61 o 
  14   1 -15       41.63       30.93     22.22 o 
  15   1 -15       84.92       32.89     23.47 o 
  16   1 -15       17.89       22.21     27.00 o 
  17   1 -15       10.12       15.51     28.10 o 
  18   1 -15       23.34       22.08     49.81 o 
   1   2 -15      501.27      464.86     33.80 o 
   2   2 -15       23.70       11.63     16.42 o 
   3   2 -15      227.84      211.13     26.96 o 
   4   2 -15      164.66      151.95     21.60 o 
   5   2 -15       92.80       77.55     18.92 o 
   6   2 -15      337.14      336.39     28.38 o 
   7   2 -15       41.89       43.85     18.49 o 
   8   2 -15      256.10      278.92     26.76 o 
   9   2 -15       34.60       41.63     18.48 o 
  10   2 -15      214.84      235.04     29.33 o 
  11   2 -15       37.15        1.81     17.07 o 
  12   2 -15      234.24      224.42     30.61 o 
  13   2 -15      173.69      162.26     38.95 o 
  14   2 -15       44.76       10.29     22.49 o 
  15   2 -15      254.64      285.62     34.31 o 
  16   2 -15       36.76       47.38     24.89 o 
  17   2 -15      196.40      171.52     30.52 o 
   0   3 -15      999.84     1214.30    103.78 o 
   1   3 -15       72.98       50.05     20.05 o 
   2   3 -15     1070.80     1128.85     54.38 o 
   3   3 -15       60.45       53.14     20.26 o 
   4   3 -15      642.87      662.69     39.51 o 
   5   3 -15       15.89       24.72     19.41 o 
   6   3 -15      140.57       74.26     19.08 o 
   7   3 -15       28.93       26.91     16.57 o 
   8   3 -15      159.71      179.79     21.56 o 
   9   3 -15       42.77       34.41     17.52 o 
  10   3 -15      116.25      124.69     21.96 o 
  11   3 -15       48.53       34.71     19.02 o 
  12   3 -15      261.85      217.96     26.74 o 
  13   3 -15       49.60       86.78     24.45 o 
  14   3 -15      257.20      251.42     33.69 o 
  15   3 -15        5.80       18.84     22.55 o 
  16   3 -15      371.95      474.31     40.41 o 
   1   4 -15      802.80      842.32     45.05 o 
   2   4 -15       54.89       68.14     32.68 o 
   3   4 -15      543.19      545.80     53.50 o 
   4   4 -15       49.68       39.96     22.33 o 
   5   4 -15      296.42      324.16     38.72 o 
   6   4 -15      156.41      189.20     30.81 o 
   7   4 -15      146.61      144.69     44.27 o 
   8   4 -15       77.47       65.64     33.93 o 
   9   4 -15       67.60       33.66     19.73 o 
  10   4 -15       76.79       68.92     21.79 o 
  11   4 -15      103.15      107.75     24.60 o 
  12   4 -15       60.71       74.67     24.21 o 
  13   4 -15      324.37      339.56     35.40 o 
  14   4 -15       35.77       25.87     22.91 o 
   0   5 -15       70.43      111.57     36.29 o 
   1   5 -15       72.15       61.62     23.55 o 
   2   5 -15      177.94      190.10     29.48 o 
   3   5 -15      197.61      185.04     36.57 o 
   4   5 -15      137.74      179.16     45.47 o 
   5   5 -15      258.47      329.87     49.81 o 
   6   5 -15       51.29       65.67     33.15 o 
   7   5 -15      545.14      619.26     61.56 o 
   8   5 -15       51.48       87.33     35.70 o 
   9   5 -15      316.62      357.60     42.70 o 
  10   5 -15       46.93       57.81     24.02 o 
  11   5 -15      294.90      260.23     39.92 o 
   1   6 -15        0.71      -15.76     21.18 o 
   2   6 -15       79.84       81.31     29.25 o 
   3   6 -15        7.85        4.80     48.43 o 
   4   6 -15      214.21      213.04     45.61 o 
   5   6 -15       10.01      -13.84     29.62 o 
   6   6 -15      313.55      291.36     49.81 o 
   7   6 -15        1.00      -28.12     28.12 o 
   0   0 -14     6534.57     6186.08    253.10 o 
   2   0 -14     3921.97     3834.36    128.99 o 
   4   0 -14      819.12      796.79     57.29 o 
   6   0 -14     1004.05     1214.22    135.06 o 
   8   0 -14      102.86       56.55     69.46 o 
  10   0 -14      248.86      240.66     42.95 o 
  12   0 -14      200.61      154.60     29.50 o 
  14   0 -14     1323.67     1339.02     79.74 o 
  16   0 -14      961.91     1081.42     73.42 o 
  18   0 -14     1195.26     1395.32     99.55 o 
   1   1 -14     1749.74     1733.51     56.65 o 
   2   1 -14        9.04       11.88     17.01 o 
   3   1 -14     2124.63     1982.39     73.79 o 
   4   1 -14      542.79      523.83     34.96 o 
   5   1 -14      615.45      575.58     38.10 o 
   6   1 -14      968.78      924.88     37.44 o 
   7   1 -14      385.32      403.00     28.72 o 
   8   1 -14     1903.21     1966.51     54.69 o 
   9   1 -14      253.13      288.07     26.19 o 
  10   1 -14     1657.04     1767.78     53.06 o 
  11   1 -14      241.57      225.79     24.90 o 
  12   1 -14      357.96      318.24     31.89 o 
  13   1 -14      467.08      452.53     37.09 o 
  14   1 -14      210.30      171.54     28.11 o 
  15   1 -14      605.71      677.79     43.55 o 
  16   1 -14       15.90       30.80     22.26 o 
  17   1 -14      588.81      602.77     42.77 o 
  18   1 -14        3.97       16.17     22.54 o 
  19   1 -14      273.17      276.98     35.58 o 
   0   2 -14      454.79      451.09     45.40 o 
   1   2 -14      107.34       62.16     18.39 o 
   2   2 -14      295.91      283.21     32.44 o 
   3   2 -14      731.50      652.32     59.35 o 
   4   2 -14      357.27      344.08     30.31 o 
   5   2 -14     1445.99     1349.26     45.48 o 
   6   2 -14        7.80       10.09     16.57 o 
   7   2 -14     2347.02     2241.24     68.36 o 
   8   2 -14      117.39      126.14     18.85 o 
   9   2 -14     1211.20     1303.22     40.40 o 
  10   2 -14       48.59       59.50     16.85 o 
  11   2 -14     1378.43     1526.67     45.74 o 
  12   2 -14      165.83      161.50     29.04 o 
  13   2 -14      855.20      855.14     40.66 o 
  14   2 -14       72.26       59.11     20.41 o 
  15   2 -14      264.80      298.17     40.03 o 
  16   2 -14       93.00       57.60     21.55 o 
  17   2 -14       59.05       69.88     22.58 o 
  18   2 -14       95.59       66.25     26.22 o 
  19   2 -14       82.73       32.66     28.77 o 
   1   3 -14      111.12      107.64     21.62 o 
   2   3 -14      231.20      199.72     26.06 o 
   3   3 -14      198.91      187.77     26.22 o 
   4   3 -14      784.72      719.24     44.11 o 
   5   3 -14      207.95      207.09     26.47 o 
   6   3 -14     1113.08     1064.81     66.51 o 
   7   3 -14       32.60       48.01     17.79 o 
   8   3 -14     1643.22     1602.89     54.76 o 
   9   3 -14       24.52       36.31     16.62 o 
  10   3 -14     1067.59     1224.78     44.53 o 
  11   3 -14       78.83       62.93     18.83 o 
  12   3 -14      522.06      591.96     34.62 o 
  13   3 -14        6.71       13.74     19.52 o 
  14   3 -14      433.56      394.34     45.73 o 
  15   3 -14       75.47       69.77     25.21 o 
  16   3 -14      188.11      179.35     31.52 o 
  17   3 -14       35.92       22.02     27.28 o 
  18   3 -14        7.90        9.65     27.83 o 
   0   4 -14     1269.92     1217.24     73.20 o 
   1   4 -14      126.81      120.12     23.71 o 
   2   4 -14      750.93      612.71     39.24 o 
   3   4 -14      359.54      357.55     32.71 o 
   4   4 -14      535.92      517.97     41.11 o 
   5   4 -14      281.19      295.77     36.29 o 
   6   4 -14      145.03      147.21     29.48 o 
   7   4 -14      533.77      625.44    151.92 o 
   8   4 -14      101.56       59.90     24.18 o 
   9   4 -14      412.54      472.06     35.03 o 
  10   4 -14        1.34       22.90     18.55 o 
  11   4 -14      367.97      414.83     41.12 o 
  12   4 -14       93.64       60.83     22.34 o 
  13   4 -14      132.75      108.65     25.37 o 
  14   4 -14      160.14      228.74     30.61 o 
  15   4 -14      115.40       99.20     40.17 o 
  16   4 -14      202.41      163.28     42.54 o 
   1   5 -14      758.92      786.87     54.16 o 
   2   5 -14       26.65       22.24     21.49 o 
   3   5 -14      573.87      539.99     44.34 o 
   4   5 -14       65.48       84.16     28.09 o 
   5   5 -14      233.96      230.77     42.87 o 
   6   5 -14       27.80       13.26     26.58 o 
   7   5 -14       69.23       71.53     37.03 o 
   8   5 -14       61.48       71.87     33.14 o 
   9   5 -14       86.69      113.40     28.56 o 
  10   5 -14       98.49      139.67     26.26 o 
  11   5 -14       35.42       24.40     21.18 o 
  12   5 -14       42.30       44.92     23.13 o 
  13   5 -14      173.00      218.20     36.76 o 
  14   5 -14        3.78      -17.15     23.62 o 
   0   6 -14      563.84      633.62     85.21 o 
   1   6 -14        4.33       24.67     30.09 o 
   2   6 -14      495.51      532.87     45.64 o 
   3   6 -14       27.46       11.50     28.38 o 
   4   6 -14      285.71      264.94     47.91 o 
   5   6 -14       23.57       24.47     30.92 o 
   6   6 -14       61.64       17.49     30.22 o 
   7   6 -14       21.22       31.52     39.60 o 
   8   6 -14       55.88       69.26     35.87 o 
   9   6 -14       21.30      -10.56     29.93 o 
  10   6 -14       16.87      -16.40     23.58 o 
  11   6 -14       47.36        4.98     24.56 o 
   1   7 -14      272.26      296.45     52.90 o 
   2   7 -14       25.22       32.17     33.94 o 
   3   7 -14      232.25      265.01     50.42 o 
   4   7 -14       11.53        6.23     32.18 o 
   2   0 -13     2129.68     2027.33    169.12 o 
   4   0 -13     1171.50     1166.27     65.24 o 
   6   0 -13     3544.97     3503.54     92.58 o 
   8   0 -13     3195.54     3193.06     88.33 o 
  10   0 -13     1791.32     1900.81     99.08 o 
  12   0 -13     2912.74     2896.53     88.80 o 
  14   0 -13      809.34      874.48     50.19 o 
  16   0 -13      412.73      432.78     51.93 o 
  18   0 -13       13.63       30.41     49.41 o 
  20   0 -13      105.37      117.74     39.24 o 
   0   1 -13      328.72      292.09     38.04 o 
   1   1 -13       62.64       63.97     18.51 o 
   2   1 -13     1380.88     1290.85     54.92 o 
   3   1 -13     1357.89     1257.53     60.44 o 
   4   1 -13      595.04      605.80     42.74 o 
   5   1 -13     1046.36      952.55     36.13 o 
   6   1 -13      378.20      418.44     36.05 o 
   7   1 -13     1648.76     1606.97     71.45 o 
   8   1 -13      281.85      289.96     24.62 o 
   9   1 -13     2358.27     2348.61     53.04 o 
  10   1 -13       10.14       28.35     14.14 o 
  11   1 -13     1812.59     1793.61     46.66 o 
  12   1 -13       82.60      104.76     17.98 o 
  13   1 -13      883.79      877.69     40.85 o 
  14   1 -13       95.02      108.96     18.84 o 
  15   1 -13      507.53      507.94     30.62 o 
  16   1 -13      260.86      235.81     27.53 o 
  17   1 -13       21.04       48.45     20.16 o 
  18   1 -13      105.81       86.77     22.59 o 
  19   1 -13       51.18       53.92     21.78 o 
  20   1 -13       50.48       47.33     23.80 o 
  21   1 -13       33.80       27.84     24.23 o 
   1   2 -13     2766.91     2530.03     68.90 o 
   2   2 -13      170.04      136.38     22.43 o 
   3   2 -13     1498.61     1422.19     50.31 o 
   4   2 -13      642.12      603.97     35.22 o 
   5   2 -13     1052.86      949.74     42.65 o 
   6   2 -13      431.22      398.22     27.16 o 
   7   2 -13      402.95      415.76     25.45 o 
   8   2 -13      874.91      845.42     32.45 o 
   9   2 -13       96.37       98.15     17.15 o 
  10   2 -13      610.27      631.45     29.79 o 
  11   2 -13      133.06       92.09     19.24 o 
  12   2 -13      251.63      271.37     25.88 o 
  13   2 -13      449.01      424.54     30.22 o 
  14   2 -13      161.84      208.18     29.57 o 
  15   2 -13      308.51      369.89     33.66 o 
  16   2 -13       40.92        1.75     20.06 o 
  17   2 -13      629.23      692.46     42.39 o 
  18   2 -13        3.71       13.96     25.35 o 
  19   2 -13      555.92      522.31     58.20 o 
  20   2 -13       39.86       42.85     31.69 o 
   0   3 -13     4127.54     3914.70    130.83 o 
   1   3 -13       40.33       70.63     20.04 o 
   2   3 -13     3629.36     3476.48    117.83 o 
   3   3 -13        1.60       14.54     16.27 o 
   4   3 -13     2674.66     2672.45     73.11 o 
   5   3 -13       23.40       37.13     19.44 o 
   6   3 -13      704.02      784.83     44.61 o 
   7   3 -13      105.41       94.62     20.50 o 
   8   3 -13      313.30      304.91     28.64 o 
   9   3 -13       13.92        8.96     15.31 o 
  10   3 -13       23.49       14.00     16.34 o 
  11   3 -13       25.27       27.67     17.06 o 
  12   3 -13      247.08      263.28     26.54 o 
  13   3 -13        1.26      -15.54     15.54 o 
  14   3 -13      636.85      704.95     37.59 o 
  15   3 -13        2.58       38.97     19.13 o 
  16   3 -13      970.42      945.88     48.14 o 
  17   3 -13       18.71       72.03     29.45 o 
  18   3 -13     1023.27     1342.21     66.78 o 
  19   3 -13       21.55       22.89     28.54 o 
   1   4 -13     1750.68     1851.73     60.75 o 
   2   4 -13       15.54       95.27     25.14 o 
   3   4 -13     2145.48     2057.29     75.00 o 
   4   4 -13      333.36      283.73     39.22 o 
   5   4 -13     1020.54      974.95     56.92 o 
   6   4 -13      740.64      799.54     48.86 o 
   7   4 -13      400.37      392.74     39.47 o 
   8   4 -13      711.15      681.44     45.74 o 
   9   4 -13      236.90      210.90     31.40 o 
  10   4 -13      648.49      629.56     33.79 o 
  11   4 -13      115.89      117.79     23.27 o 
  12   4 -13      479.72      483.97     35.64 o 
  13   4 -13      416.64      377.68     33.73 o 
  14   4 -13      297.43      262.55     35.23 o 
  15   4 -13      452.82      487.97     47.09 o 
  16   4 -13       93.27      100.96     31.54 o 
  17   4 -13      926.10      988.82     94.41 o 
  18   4 -13       38.72       21.30     28.92 o 
   0   5 -13      258.40      295.02     62.04 o 
   1   5 -13       95.48       84.45     30.39 o 
   2   5 -13      307.43      313.20     38.60 o 
   3   5 -13      743.98      744.26     59.88 o 
   4   5 -13      128.11      183.08     30.43 o 
   5   5 -13      960.21      931.31     66.69 o 
   6   5 -13       69.14       58.94     30.79 o 
   7   5 -13     1376.87     1464.92    127.96 o 
   8   5 -13       58.24      157.54     39.32 o 
   9   5 -13     1460.49     1632.33     87.24 o 
  10   5 -13       30.92       22.89     22.24 o 
  11   5 -13     1188.64     1218.33     52.99 o 
  12   5 -13       79.64       92.38     24.00 o 
  13   5 -13      628.45      596.72     70.09 o 
  14   5 -13      131.63      157.58     33.99 o 
  15   5 -13      262.43      320.74     42.16 o 
  16   5 -13      124.55      132.40     34.87 o 
   1   6 -13      177.74      218.81     42.87 o 
   2   6 -13      295.84      316.91     48.77 o 
   3   6 -13       39.97       -7.71     28.33 o 
   4   6 -13      746.55      665.87     61.35 o 
   5   6 -13       65.01       83.26     35.32 o 
   6   6 -13      712.42      850.54     67.00 o 
   7   6 -13       26.51        6.74     29.56 o 
   8   6 -13     1102.96     1223.29     78.79 o 
   9   6 -13       67.50       23.17     31.66 o 
  10   6 -13      989.14     1042.59     77.05 o 
  11   6 -13        0.47      -24.35     24.58 o 
  12   6 -13      642.95      670.70    101.61 o 
  13   6 -13        7.93       31.08     29.33 o 
   0   7 -13      730.13      766.90     97.01 o 
   1   7 -13       32.20       65.99     36.22 o 
   2   7 -13      599.58      602.26    119.27 o 
   3   7 -13      120.88      197.88     44.68 o 
   4   7 -13      431.87      450.70     58.55 o 
   5   7 -13      168.45      207.45     45.61 o 
   6   7 -13      150.39      144.04     52.70 o 
   7   7 -13      354.01      398.43     56.61 o 
   8   7 -13        9.52        2.97     43.73 o 
   9   7 -13      297.01      352.14     81.16 o 
   0   0 -12     5721.64     5635.50    220.45 o 
   2   0 -12     7947.73     7677.71    235.65 o 
   4   0 -12     4868.40     4833.40    108.69 o 
   6   0 -12     3920.73     3887.47     95.19 o 
   8   0 -12      778.69      854.76     49.09 o 
  10   0 -12      249.84      274.23     43.94 o 
  12   0 -12     1649.11     1558.91     50.93 o 
  14   0 -12     2152.41     2264.38     79.32 o 
  16   0 -12     1403.95     1443.12     63.19 o 
  18   0 -12     1957.33     1996.54     76.64 o 
  20   0 -12     1207.80     1318.26     65.68 o 
  22   0 -12      738.38      775.96     65.76 o 
   1   1 -12     5567.65     5316.11    113.43 o 
   2   1 -12      603.95      571.44     39.61 o 
   3   1 -12     4275.00     4118.59     88.90 o 
   4   1 -12     1331.33     1400.81     41.26 o 
   5   1 -12     1400.31     1420.94     36.77 o 
   6   1 -12     2317.60     2156.03     47.24 o 
   7   1 -12      332.03      358.89     20.44 o 
   8   1 -12     1621.94     1598.43     43.74 o 
   9   1 -12       11.01       19.61     11.31 o 
  10   1 -12     2180.90     2185.47     47.33 o 
  11   1 -12       84.42       86.61     13.60 o 
  12   1 -12     1346.86     1328.49     33.93 o 
  13   1 -12     1445.61     1505.88     63.06 o 
  14   1 -12      829.89      798.11     33.16 o 
  15   1 -12     1379.63     1412.44     42.88 o 
  16   1 -12      171.32      170.31     23.07 o 
  17   1 -12     1398.58     1403.17     55.99 o 
  18   1 -12       87.13       85.18     22.83 o 
  19   1 -12      765.90      756.06     42.13 o 
  20   1 -12      137.33      112.48     29.91 o 
  21   1 -12      446.94      491.73     40.74 o 
  22   1 -12      172.76      168.11     31.17 o 
   0   2 -12      453.46      482.83     42.83 o 
   1   2 -12       26.51       51.12     16.40 o 
   2   2 -12      866.68      798.75     37.61 o 
   3   2 -12     1067.73      999.10     41.99 o 
   4   2 -12      437.39      451.43     31.83 o 
   5   2 -12     2474.66     2350.82     63.90 o 
   6   2 -12      130.29      184.97     22.58 o 
   7   2 -12     6442.75     6338.97    148.35 o 
   8   2 -12      185.29      168.75     19.74 o 
   9   2 -12     3773.04     3788.51     90.20 o 
  10   2 -12      125.73      137.63     17.44 o 
  11   2 -12     2283.84     2291.02     57.38 o 
  12   2 -12      249.50      259.03     22.07 o 
  13   2 -12     1554.29     1481.96     54.52 o 
  14   2 -12       89.37      114.03     18.09 o 
  15   2 -12      590.78      581.60     45.32 o 
  16   2 -12      264.60      276.20     26.72 o 
  17   2 -12      176.30      171.82     23.93 o 
  18   2 -12      101.78       80.17     28.32 o 
  19   2 -12      126.57      114.37     29.00 o 
  20   2 -12       74.18       42.48     27.02 o 
  21   2 -12      255.25      293.66     41.14 o 
   1   3 -12      302.38      290.20     27.09 o 
   2   3 -12      933.80     1016.22     48.90 o 
   3   3 -12      271.02      223.67     28.00 o 
   4   3 -12     1645.69     1558.44     60.32 o 
   5   3 -12      136.78      140.48     28.68 o 
   6   3 -12     2269.53     2257.23     72.11 o 
   7   3 -12       54.61       64.27     21.01 o 
   8   3 -12     3227.80     3163.43     69.19 o 
   9   3 -12       28.18       -4.08     14.01 o 
  10   3 -12     2164.21     2185.04     56.77 o 
  11   3 -12       34.01       32.67     16.76 o 
  12   3 -12     2222.98     2292.72     69.15 o 
  13   3 -12       55.73       79.54     20.09 o 
  14   3 -12      705.74      769.92     36.61 o 
  15   3 -12      154.18      161.36     23.59 o 
  16   3 -12      258.80      325.36     59.21 o 
  17   3 -12      191.25      152.06     32.41 o 
  18   3 -12       91.25       51.49     23.01 o 
  19   3 -12       92.64      126.52     27.11 o 
  20   3 -12      224.05      193.26     35.37 o 
  21   3 -12       15.76        0.74     25.52 o 
   0   4 -12     1863.77     1755.33    115.11 o 
   1   4 -12       32.43       13.80     19.92 o 
   2   4 -12     1406.31     1365.51     58.30 o 
   3   4 -12      490.78      515.03     38.27 o 
   4   4 -12     1149.42     1113.06     52.44 o 
   5   4 -12      726.62      702.29     66.25 o 
   6   4 -12      431.77      373.84     30.44 o 
   7   4 -12     1335.28     1524.35     75.38 o 
   8   4 -12      158.16      136.31     26.75 o 
   9   4 -12     1260.24     1332.92     51.41 o 
  10   4 -12       46.85       43.88     17.14 o 
  11   4 -12      865.14      908.47     39.35 o 
  12   4 -12      252.36      262.88     26.82 o 
  13   4 -12      403.71      474.66     37.56 o 
  14   4 -12      320.93      348.84     34.39 o 
  15   4 -12      170.93      212.42     33.99 o 
  16   4 -12      407.22      438.19     44.83 o 
  17   4 -12       14.14       -1.53     24.78 o 
  18   4 -12      288.29      292.62     41.91 o 
  19   4 -12       91.31       74.01     33.12 o 
   1   5 -12     1535.89     1484.77     95.78 o 
   2   5 -12      635.54      597.35     53.20 o 
   3   5 -12     1450.07     1423.89     85.58 o 
   4   5 -12      128.18      135.16     32.87 o 
   5   5 -12      508.65      414.47     39.52 o 
   6   5 -12       93.44       82.52     25.02 o 
   7   5 -12      227.10      175.20     31.35 o 
   8   5 -12       78.55      112.57     27.79 o 
   9   5 -12       23.26       -0.34     30.99 o 
  10   5 -12      161.87      138.36     28.71 o 
  11   5 -12       77.27      104.93     37.71 o 
  12   5 -12      128.56      152.20     26.02 o 
  13   5 -12      304.29      315.27     59.52 o 
  14   5 -12       11.50       18.01     23.43 o 
  15   5 -12      421.66      439.54     45.93 o 
  16   5 -12       16.37        7.34     25.47 o 
  17   5 -12      571.61      631.18     96.06 o 
   0   6 -12      895.73      990.89     95.78 o 
   1   6 -12       17.07       26.74     27.56 o 
   2   6 -12     1194.31     1291.61     79.93 o 
   3   6 -12       69.81       83.71     32.27 o 
   4   6 -12      587.37      570.58     83.69 o 
   5   6 -12       92.19       56.07     31.56 o 
   6   6 -12      415.37      435.57     52.61 o 
   7   6 -12      131.11       84.06     33.03 o 
   8   6 -12       57.51       50.02     31.52 o 
   9   6 -12       56.83        7.54     29.62 o 
  10   6 -12       51.86       62.59     33.27 o 
  11   6 -12       48.97       41.02     31.35 o 
  12   6 -12      204.69      281.65     38.42 o 
  13   6 -12       36.01       34.39     25.20 o 
  14   6 -12      220.49      244.37     36.75 o 
  15   6 -12        1.13        5.42     23.87 o 
   1   7 -12      650.48      617.84     61.41 o 
   2   7 -12       83.87      115.43     46.44 o 
   3   7 -12      588.24      570.16     59.80 o 
   4   7 -12      207.51      256.86     47.58 o 
   5   7 -12      422.42      432.05     67.37 o 
   6   7 -12      246.36      250.92     47.04 o 
   7   7 -12      140.68      107.35     39.26 o 
   8   7 -12      199.24      184.24     81.05 o 
   9   7 -12       12.90      -20.05     44.02 o 
  10   7 -12      130.45      166.58     62.48 o 
  11   7 -12        5.77       46.70     52.42 o 
   0   8 -12       69.12      139.73     59.15 o 
   1   8 -12       46.82      149.20     55.02 o 
   2   8 -12       64.69       90.29     40.49 o 
   3   8 -12      190.12      207.97     49.41 o 
   4   8 -12       51.90       51.16     49.74 o 
   2   0 -11      831.23      816.30     37.77 o 
   4   0 -11     1216.85     1241.46     70.32 o 
   6   0 -11     2133.56     1973.15     50.07 o 
   8   0 -11     3647.36     3654.79     88.04 o 
  10   0 -11     2450.86     2587.49     62.75 o 
  12   0 -11     1147.97     1182.02     46.02 o 
  14   0 -11     1539.70     1530.08     51.47 o 
  16   0 -11      639.86      644.07     43.91 o 
  18   0 -11       41.14       20.52     22.45 o 
  20   0 -11       20.79       35.00     25.76 o 
  22   0 -11      387.11      365.66     77.83 o 
   0   1 -11     2756.22     2663.40    130.60 o 
   1   1 -11      642.49      662.05     34.53 o 
   2   1 -11     1383.93     1258.42     51.63 o 
   3   1 -11     1264.78     1270.12     55.89 o 
   4   1 -11      112.58      112.85     13.77 o 
   5   1 -11     1952.55     1912.38     41.53 o 
   6   1 -11      105.56      113.10     12.92 o 
   7   1 -11     2562.64     2609.76     46.60 o 
   8   1 -11      350.99      333.74     19.17 o 
   9   1 -11      936.52      938.24     28.33 o 
  10   1 -11       35.70       25.87     11.94 o 
  11   1 -11     1434.20     1421.51     35.03 o 
  12   1 -11      526.50      488.68     23.46 o 
  13   1 -11     1182.51     1258.75     37.25 o 
  14   1 -11      197.13      203.94     19.50 o 
  15   1 -11      507.76      557.56     27.83 o 
  16   1 -11      165.70      167.33     20.33 o 
  17   1 -11       75.66       83.47     18.96 o 
  18   1 -11      439.37      499.88     31.93 o 
  19   1 -11       61.40       71.08     19.29 o 
  20   1 -11      225.20      261.57     31.25 o 
  21   1 -11       88.58       71.83     23.48 o 
  22   1 -11       71.85       59.04     23.13 o 
  23   1 -11      348.05      360.08     37.31 o 
   1   2 -11     2554.60     2542.80     73.94 o 
   2   2 -11      444.05      424.81     28.28 o 
   3   2 -11     2565.39     2390.24     63.09 o 
   4   2 -11     1495.18     1412.04     53.85 o 
   5   2 -11      698.20      639.55     44.40 o 
   6   2 -11      452.65      465.35     32.81 o 
   7   2 -11     1111.08     1101.41     40.89 o 
   8   2 -11     1303.34     1398.37     50.07 o 
   9   2 -11      613.24      592.14     25.47 o 
  10   2 -11      850.45      881.24     28.03 o 
  11   2 -11      528.65      482.35     25.25 o 
  12   2 -11     1087.19     1104.07     35.10 o 
  13   2 -11      590.12      567.52     27.62 o 
  14   2 -11      374.54      387.16     24.92 o 
  15   2 -11      713.98      694.65     30.30 o 
  16   2 -11      143.15      155.13     21.13 o 
  17   2 -11      577.58      627.02     33.60 o 
  18   2 -11       34.46       20.92     18.70 o 
  19   2 -11      520.97      526.03     42.69 o 
  20   2 -11       46.05       57.98     25.96 o 
  21   2 -11      467.35      493.22     44.30 o 
  22   2 -11       95.12       68.15     28.26 o 
  23   2 -11      146.45      169.54     35.87 o 
   0   3 -11     3266.35     2879.71    100.80 o 
   1   3 -11       22.43       45.98     18.59 o 
   2   3 -11     3029.83     2855.71     82.48 o 
   3   3 -11      112.96      106.76     29.58 o 
   4   3 -11     2817.67     2895.78     81.72 o 
   5   3 -11      138.69      121.66     22.31 o 
   6   3 -11     1308.60     1259.30     51.83 o 
   7   3 -11      434.73      447.04     35.58 o 
   8   3 -11      456.08      405.56     27.68 o 
   9   3 -11      517.70      591.63     30.10 o 
  10   3 -11      591.82      543.10     29.70 o 
  11   3 -11       95.41       96.91     18.38 o 
  12   3 -11      891.69      872.79     36.77 o 
  13   3 -11       66.87       74.66     15.69 o 
  14   3 -11      934.85      963.50     35.13 o 
  15   3 -11        7.45       17.36     14.13 o 
  16   3 -11     1011.50     1136.65     50.01 o 
  17   3 -11       16.44       21.98     19.08 o 
  18   3 -11     1145.89     1219.74     53.07 o 
  19   3 -11        2.25        9.45     20.10 o 
  20   3 -11      527.03      544.81     39.41 o 
  21   3 -11        0.45      -21.19     21.19 o 
  22   3 -11      426.15      390.58     46.41 o 
   1   4 -11     2231.16     2254.00     90.75 o 
   2   4 -11      150.94      156.79     30.42 o 
   3   4 -11     3161.21     3077.91     91.06 o 
   4   4 -11      541.95      604.83     39.00 o 
   5   4 -11     1209.42     1141.32     82.12 o 
   6   4 -11      232.19      244.21     25.59 o 
   7   4 -11      452.27      410.56     35.85 o 
   8   4 -11      626.34      604.05     66.17 o 
   9   4 -11      127.69      124.15     24.38 o 
  10   4 -11      525.58      498.09     29.79 o 
  11   4 -11      210.59      249.41     23.85 o 
  12   4 -11      460.67      429.38     29.26 o 
  13   4 -11      477.26      505.55     32.24 o 
  14   4 -11      283.98      291.31     31.59 o 
  15   4 -11      716.59      708.84     59.01 o 
  16   4 -11       65.78       95.37     25.36 o 
  17   4 -11     1185.30     1098.38     61.19 o 
  18   4 -11        4.17      -22.56     23.66 o 
  19   4 -11      672.55      703.41     44.53 o 
  20   4 -11       30.90       43.70     23.40 o 
   0   5 -11      350.88      381.10     59.15 o 
   1   5 -11       68.53       43.94     26.56 o 
   2   5 -11      826.01      782.56     57.31 o 
   3   5 -11      702.69      756.91     44.74 o 
   4   5 -11      379.81      416.24     37.79 o 
   5   5 -11     1289.23     1318.20     49.42 o 
   6   5 -11      373.59      341.21     37.61 o 
   7   5 -11     1581.17     1677.82    105.15 o 
   8   5 -11      184.39      195.16     30.63 o 
   9   5 -11     2032.62     2099.84     77.47 o 
  10   5 -11      294.59      292.25     35.39 o 
  11   5 -11     1483.24     1530.53     51.55 o 
  12   5 -11       53.00       15.78     20.99 o 
  13   5 -11      707.17      833.54     64.36 o 
  14   5 -11      136.87      111.34     28.97 o 
  15   5 -11      365.19      396.07     41.90 o 
  16   5 -11      291.25      356.18     42.59 o 
  17   5 -11       85.42      137.13     45.50 o 
  18   5 -11      343.87      355.59     45.22 o 
  19   5 -11       32.35       45.25     29.82 o 
   1   6 -11        7.43       -6.21     18.40 o 
   2   6 -11      746.19      805.09     50.25 o 
   3   6 -11      100.71      112.52     27.05 o 
   4   6 -11     1271.94     1245.00     60.89 o 
   5   6 -11      132.72      132.25     35.78 o 
   6   6 -11     1608.58     1595.31     83.82 o 
   7   6 -11       10.37        9.78     26.01 o 
   8   6 -11     1707.02     1845.18     90.94 o 
   9   6 -11       37.83       10.33     28.82 o 
  10   6 -11     1400.64     1531.20     85.45 o 
  11   6 -11      114.12      129.36     36.79 o 
  12   6 -11      785.79      892.69     65.18 o 
  13   6 -11       47.02       72.71     25.42 o 
  14   6 -11      352.45      405.24     43.98 o 
  15   6 -11       41.82       15.42     24.73 o 
  16   6 -11      162.70      165.15     34.87 o 
   0   7 -11      510.49      542.98     80.51 o 
   1   7 -11       44.63       30.98     30.18 o 
   2   7 -11      653.82      652.52     60.88 o 
   3   7 -11      382.61      431.93     53.86 o 
   4   7 -11      297.75      328.88     50.78 o 
   5   7 -11      518.39      612.41     60.56 o 
   6   7 -11      119.89       97.01     34.80 o 
   7   7 -11      478.52      606.03     60.15 o 
   8   7 -11       29.09       82.91     34.79 o 
   9   7 -11      539.72      551.52     86.59 o 
  10   7 -11       26.70       27.37     47.42 o 
  11   7 -11      532.85      540.95     88.90 o 
  12   7 -11       47.84       50.31     27.05 o 
  13   7 -11      246.69      214.82     36.87 o 
   1   8 -11      867.71     1063.69     78.90 o 
   2   8 -11       42.62      113.16     52.78 o 
   3   8 -11      684.23      763.41     70.01 o 
   4   8 -11        6.67       21.00     33.65 o 
   5   8 -11      295.73      323.48     54.28 o 
   6   8 -11       13.39       65.20     35.78 o 
   7   8 -11      128.17      154.13     62.99 o 
   8   8 -11       26.20       -2.61     49.74 o 
   0   0 -10     4957.23     4759.21    185.77 o 
   2   0 -10     7435.23     7202.75    139.22 o 
   4   0 -10     4842.32     5055.32     88.53 o 
   6   0 -10      938.20      907.42     32.05 o 
   8   0 -10      254.12      249.72     20.44 o 
  10   0 -10      207.34      192.21     22.61 o 
  12   0 -10     1849.33     1871.99     46.51 o 
  14   0 -10     3537.20     3548.01     79.96 o 
  16   0 -10     2152.27     2191.34     94.97 o 
  18   0 -10     1164.25     1257.69     83.11 o 
  20   0 -10      758.38      768.82     50.63 o 
  22   0 -10      639.55      638.65     58.33 o 
  24   0 -10      208.74      177.78     43.44 o 
   1   1 -10     3201.49     3099.97     69.45 o 
   2   1 -10      861.45      820.29     29.03 o 
   3   1 -10     1998.57     1940.23     58.58 o 
   4   1 -10      149.45      156.07     17.46 o 
   5   1 -10     1109.61     1132.42     32.31 o 
   6   1 -10     3302.71     3351.49     72.90 o 
   7   1 -10      277.26      309.45     18.26 o 
   8   1 -10      974.84      941.39     25.47 o 
   9   1 -10      227.83      205.23     14.17 o 
  10   1 -10      239.06      215.61     14.36 o 
  11   1 -10     1105.42     1185.61     28.75 o 
  12   1 -10      599.62      595.98     22.23 o 
  13   1 -10     2474.45     2486.12     47.57 o 
  14   1 -10      929.57      941.99     29.66 o 
  15   1 -10      706.41      772.50     35.73 o 
  16   1 -10      108.81      121.17     21.03 o 
  17   1 -10     1066.09     1050.36     55.47 o 
  18   1 -10      238.50      272.00     25.19 o 
  19   1 -10      923.46      907.24     39.36 o 
  20   1 -10      342.44      350.81     33.47 o 
  21   1 -10      424.27      463.19     37.41 o 
  22   1 -10      151.13      211.55     30.00 o 
  23   1 -10      186.45      128.46     27.30 o 
  24   1 -10      109.56      135.20     37.78 o 
   0   2 -10      979.48     1154.02     55.51 o 
   1   2 -10      463.65      490.52     26.49 o 
   2   2 -10      324.12      360.85     27.76 o 
   3   2 -10     1325.53     1422.70     50.53 o 
   4   2 -10      344.82      325.61     28.23 o 
   5   2 -10     1345.07     1215.79     47.76 o 
   6   2 -10        9.53       -2.68     10.80 o 
   7   2 -10     2540.09     2442.58     56.48 o 
   8   2 -10      149.38      130.32     14.27 o 
   9   2 -10     2072.07     2069.23     40.81 o 
  10   2 -10       15.00        8.56     10.18 o 
  11   2 -10     1355.10     1395.44     37.47 o 
  12   2 -10       91.82       92.66     15.26 o 
  13   2 -10      842.81      854.93     30.94 o 
  14   2 -10      457.81      437.33     24.92 o 
  15   2 -10      147.27      180.96     17.36 o 
  16   2 -10      243.24      226.49     19.43 o 
  17   2 -10        2.98       -1.86     13.26 o 
  18   2 -10      298.47      272.54     25.86 o 
  19   2 -10      599.26      631.58     38.66 o 
  20   2 -10       68.84       58.52     21.38 o 
  21   2 -10      378.97      345.27     34.19 o 
  22   2 -10       22.61       26.63     20.50 o 
  23   2 -10      322.95      375.58     37.39 o 
  24   2 -10        6.66       -1.48     22.35 o 
   1   3 -10      229.87      221.69     32.05 o 
   2   3 -10       39.35       22.78     15.74 o 
   3   3 -10      112.51       90.47     20.50 o 
   4   3 -10     1174.13     1133.58     46.88 o 
   5   3 -10       95.93       77.55     25.38 o 
   6   3 -10     2256.18     2189.23     66.67 o 
   7   3 -10        2.97       23.42     13.85 o 
   8   3 -10     4281.48     4372.77     94.06 o 
   9   3 -10      122.52      138.60     15.70 o 
  10   3 -10     1497.89     1506.82     38.95 o 
  11   3 -10      399.65      364.52     22.65 o 
  12   3 -10      995.71      970.74     33.04 o 
  13   3 -10       93.53       67.58     15.08 o 
  14   3 -10      200.63      226.92     20.72 o 
  15   3 -10       58.49       56.95     15.25 o 
  16   3 -10       91.06      117.21     20.55 o 
  17   3 -10       81.00       65.31     18.24 o 
  18   3 -10      102.66      135.58     40.88 o 
  19   3 -10      152.90      173.01     32.41 o 
  20   3 -10      275.78      312.02     33.31 o 
  21   3 -10       23.51       34.14     24.56 o 
  22   3 -10      307.91      282.14     40.53 o 
  23   3 -10       21.94      -25.38     25.38 o 
   0   4 -10      705.23      798.54     72.03 o 
   1   4 -10      443.22      357.17     38.24 o 
   2   4 -10      670.60      598.66     46.73 o 
   3   4 -10      521.25      483.68     77.14 o 
   4   4 -10      441.52      403.99     60.10 o 
   5   4 -10     1107.80     1143.32     48.48 o 
   6   4 -10       57.35       30.70     15.09 o 
   7   4 -10      734.29      762.02     42.91 o 
   8   4 -10       67.48       97.53     22.40 o 
   9   4 -10     1115.99     1100.08     62.30 o 
  10   4 -10        9.85       11.11     14.53 o 
  11   4 -10      425.88      445.65     28.23 o 
  12   4 -10      291.64      308.38     32.85 o 
  13   4 -10      403.14      373.32     31.89 o 
  14   4 -10      407.59      354.64     27.21 o 
  15   4 -10      188.85      170.32     22.58 o 
  16   4 -10      392.00      430.43     31.95 o 
  17   4 -10        5.33      -16.67     16.67 o 
  18   4 -10      262.70      238.35     26.88 o 
  19   4 -10      222.42      234.39     31.53 o 
  20   4 -10       94.19       41.30     22.99 o 
  21   4 -10      236.87      219.92     32.64 o 
  22   4 -10       23.72        4.09     24.97 o 
   1   5 -10      422.25      358.94     43.26 o 
   2   5 -10       79.04       63.66     26.07 o 
   3   5 -10      528.29      518.55     38.07 o 
   4   5 -10      285.75      297.94     32.54 o 
   5   5 -10      348.02      341.72     33.65 o 
   6   5 -10      452.29      480.52     38.56 o 
   7   5 -10      140.54      152.09     26.34 o 
   8   5 -10      167.83      230.70     33.37 o 
   9   5 -10        0.29        7.08     30.31 o 
  10   5 -10      772.47      817.87     48.91 o 
  11   5 -10      332.60      345.45     30.55 o 
  12   5 -10       22.42       33.50     19.29 o 
  13   5 -10      553.78      593.32     38.36 o 
  14   5 -10       33.98       25.76     22.78 o 
  15   5 -10      363.06      406.70     42.61 o 
  16   5 -10       24.78       17.01     25.99 o 
  17   5 -10      330.28      343.79     42.27 o 
  18   5 -10       18.37       30.01     27.23 o 
  19   5 -10      136.91      139.30     33.85 o 
  20   5 -10       57.87       53.82     24.20 o 
   0   6 -10      525.66      511.05     49.10 o 
   1   6 -10      180.53      159.46     23.95 o 
   2   6 -10      785.54      717.46     55.39 o 
   3   6 -10       54.13       65.55     22.80 o 
   4   6 -10      469.79      582.07     42.95 o 
   5   6 -10       31.46        8.58     20.62 o 
   6   6 -10       81.26       34.03     22.89 o 
   7   6 -10       46.90       47.62     23.26 o 
   8   6 -10       98.31      103.11     27.29 o 
   9   6 -10       87.17      149.26     35.59 o 
  10   6 -10       60.43       -0.14     35.84 o 
  11   6 -10        4.03       14.12     38.23 o 
  12   6 -10      116.61      117.69     27.82 o 
  13   6 -10       40.71       83.31     24.72 o 
  14   6 -10      332.61      320.20     39.91 o 
  15   6 -10       34.45       -6.77     22.23 o 
  16   6 -10      255.46      254.06     39.51 o 
  17   6 -10       28.57       -2.87     28.09 o 
  18   6 -10      280.24      371.27     73.32 o 
   1   7 -10      947.34     1003.27     70.11 o 
   2   7 -10       38.44       50.19     23.86 o 
   3   7 -10      611.67      671.08     48.91 o 
   4   7 -10      115.16      141.16     29.50 o 
   5   7 -10      169.82      166.92     31.17 o 
   6   7 -10       72.26       73.44     26.30 o 
   7   7 -10      213.30      313.51     53.57 o 
   8   7 -10      138.79      126.55     54.88 o 
   9   7 -10       51.92       98.82     55.53 o 
  10   7 -10      200.46      177.37     60.89 o 
  11   7 -10       65.99      138.71     59.08 o 
  12   7 -10       27.06       36.29     24.82 o 
  13   7 -10      331.77      354.65     56.49 o 
  14   7 -10        8.84      -10.96     22.36 o 
  15   7 -10      147.66      101.51     48.96 o 
   0   8 -10      408.42      411.07     80.51 o 
   1   8 -10       37.91       45.62     33.58 o 
   2   8 -10      237.86      234.20     47.48 o 
   3   8 -10      169.42      177.69     43.20 o 
   4   8 -10      194.05      126.03     41.26 o 
   5   8 -10      255.78      297.16     52.32 o 
   6   8 -10       67.16       64.57     36.61 o 
   7   8 -10      374.22      511.12     92.88 o 
   8   8 -10       16.93      -16.00     46.41 o 
   9   8 -10      258.16      273.23     74.21 o 
  10   8 -10       34.91       65.95     50.68 o 
   2   0  -9     3926.24     3953.40     86.05 o 
   4   0  -9      813.24      768.79     46.12 o 
   6   0  -9     1626.30     1613.30     41.19 o 
   8   0  -9      333.20      307.02     24.44 o 
  10   0  -9     2387.73     2444.92     57.69 o 
  12   0  -9      665.06      724.13     31.52 o 
  14   0  -9      225.73      182.41     34.60 o 
  16   0  -9       39.13       22.76     23.80 o 
  18   0  -9       68.60       54.22     26.12 o 
  20   0  -9       55.33       76.44     30.22 o 
  22   0  -9      151.30      128.54     46.15 o 
  24   0  -9      456.85      431.15     56.15 o 
   0   1  -9     2980.34     3206.13     95.95 o 
   1   1  -9      260.09      253.62     20.29 o 
   2   1  -9      276.49      294.23     24.64 o 
   3   1  -9      749.57      710.82     34.02 o 
   4   1  -9      491.77      504.39     27.86 o 
   5   1  -9      816.85      777.20     32.76 o 
   6   1  -9       73.43       81.15     10.98 o 
   7   1  -9     1457.97     1483.08     30.40 o 
   8   1  -9       98.25       85.26     10.76 o 
   9   1  -9      955.48      978.28     25.77 o 
  10   1  -9       97.44       91.33     10.82 o 
  11   1  -9     1060.27     1140.95     33.67 o 
  12   1  -9      118.31       87.97     11.73 o 
  13   1  -9      391.23      403.04     20.88 o 
  14   1  -9      167.83      155.00     15.55 o 
  15   1  -9      458.90      444.06     27.18 o 
  16   1  -9        4.79        2.68     12.00 o 
  17   1  -9       43.15       49.48     16.82 o 
  18   1  -9      263.16      307.42     26.02 o 
  19   1  -9      107.05      102.15     26.60 o 
  20   1  -9      193.29      173.69     26.18 o 
  21   1  -9      214.68      175.97     27.71 o 
  22   1  -9       10.95       17.69     19.37 o 
  23   1  -9      425.38      490.84     38.66 o 
  24   1  -9       18.41       18.36     27.96 o 
  25   1  -9      222.52      205.29     32.33 o 
   1   2  -9      643.58      625.89     25.17 o 
   2   2  -9      433.94      410.66     21.06 o 
   3   2  -9      692.73      752.10     51.73 o 
   4   2  -9     1521.07     1487.69     40.05 o 
   5   2  -9      790.31      695.63     27.98 o 
   6   2  -9      483.83      501.01     24.42 o 
   7   2  -9       93.99       94.67     13.28 o 
   8   2  -9     1772.45     1738.49     37.62 o 
   9   2  -9     1404.64     1406.39     35.57 o 
  10   2  -9      747.56      690.20     21.49 o 
  11   2  -9       50.04       55.84     11.41 o 
  12   2  -9     1309.64     1316.37     32.87 o 
  13   2  -9      869.87      883.53     27.75 o 
  14   2  -9      119.34      144.61     15.02 o 
  15   2  -9      513.93      524.03     23.68 o 
  16   2  -9       36.22       36.80     12.30 o 
  17   2  -9     1040.14     1045.73     52.20 o 
  18   2  -9       43.98       15.18     21.38 o 
  19   2  -9      297.78      290.05     31.57 o 
  20   2  -9      125.26       88.77     22.04 o 
  21   2  -9       74.50       13.00     18.86 o 
  22   2  -9      125.99      130.50     33.41 o 
  23   2  -9       96.04       71.17     23.56 o 
  24   2  -9      185.40      150.80     29.89 o 
   0   3  -9     1059.52      990.82     72.32 o 
   1   3  -9      276.58      286.53     31.23 o 
   2   3  -9     2895.02     2896.33     95.11 o 
   3   3  -9      229.79      230.23     23.96 o 
   4   3  -9     3260.96     3222.56     83.10 o 
   5   3  -9      734.84      724.14     50.98 o 
   6   3  -9      784.09      769.13     33.89 o 
   7   3  -9      292.94      317.14     20.78 o 
   8   3  -9      463.87      439.93     23.05 o 
   9   3  -9      535.77      534.00     27.94 o 
  10   3  -9      266.55      217.81     17.99 o 
  11   3  -9     1231.79     1188.87     39.70 o 
  12   3  -9     1059.33     1021.29     34.10 o 
  13   3  -9      342.96      330.05     21.80 o 
  14   3  -9      500.66      520.44     26.30 o 
  15   3  -9       58.34       56.83     16.49 o 
  16   3  -9     1160.20     1130.51     41.75 o 
  17   3  -9       20.40       12.36     13.97 o 
  18   3  -9     1258.73     1310.25     44.46 o 
  19   3  -9       44.08       57.70     18.08 o 
  20   3  -9      431.95      424.91     32.40 o 
  21   3  -9       72.21       11.35     19.56 o 
  22   3  -9      253.20      281.97     41.44 o 
  23   3  -9       10.68        2.34     20.43 o 
  24   3  -9       17.38       14.84     22.06 o 
   1   4  -9     2545.38     2596.94     91.63 o 
   2   4  -9      297.96      276.16     42.50 o 
   3   4  -9     2144.23     2201.06     84.92 o 
   4   4  -9       44.53       52.21     28.09 o 
   5   4  -9     1939.25     1959.96     65.47 o 
   6   4  -9      141.36      117.01     18.27 o 
   7   4  -9     1427.37     1416.01     55.65 o 
   8   4  -9      577.67      538.81     48.61 o 
   9   4  -9     1067.80     1033.88     47.88 o 
  10   4  -9       50.12       63.47     14.45 o 
  11   4  -9      379.65      398.51     22.91 o 
  12   4  -9      532.61      601.86     29.00 o 
  13   4  -9      220.20      201.87     21.78 o 
  14   4  -9       36.90       68.72     17.63 o 
  15   4  -9     1419.77     1405.94     46.65 o 
  16   4  -9       14.04       -1.28     15.17 o 
  17   4  -9     1346.41     1354.38     47.86 o 
  18   4  -9        3.32        6.61     17.57 o 
  19   4  -9      671.33      681.52     43.92 o 
  20   4  -9       35.76       28.07     20.14 o 
  21   4  -9      342.91      373.45     39.93 o 
  22   4  -9       20.56       12.76     22.57 o 
   0   5  -9      367.77      431.99     61.90 o 
   1   5  -9      460.52      451.32     41.96 o 
   2   5  -9      769.97      744.47     42.20 o 
   3   5  -9      520.35      544.05     37.00 o 
   4   5  -9     1088.37     1016.39     48.53 o 
   5   5  -9      714.17      669.44     41.03 o 
   6   5  -9      174.08      163.84     24.99 o 
   7   5  -9     1927.81     1777.37     66.47 o 
   8   5  -9      456.72      398.20     35.88 o 
   9   5  -9     1586.55     1637.18     63.84 o 
  10   5  -9      242.59      251.35     32.90 o 
  11   5  -9     1365.08     1422.49     51.84 o 
  12   5  -9      186.51      168.30     25.28 o 
  13   5  -9      766.62      696.67     47.87 o 
  14   5  -9      298.80      289.52     31.14 o 
  15   5  -9       65.35       35.96     18.50 o 
  16   5  -9      323.36      299.60     31.36 o 
  17   5  -9        3.71        0.26     18.73 o 
  18   5  -9      554.70      546.48     46.61 o 
  19   5  -9       52.18       25.00     21.98 o 
  20   5  -9      124.42      104.74     34.15 o 
  21   5  -9      118.30      119.12     28.96 o 
   1   6  -9       58.76        4.87     22.55 o 
   2   6  -9      547.53      602.00     35.89 o 
   3   6  -9        2.08       25.14     17.59 o 
   4   6  -9     1649.82     1485.20     62.77 o 
   5   6  -9       95.57       56.51     21.14 o 
   6   6  -9     1339.55     1288.45     59.02 o 
   7   6  -9        3.86       46.75     21.53 o 
   8   6  -9     1587.57     1720.70     68.94 o 
   9   6  -9      281.78      139.75     27.43 o 
  10   6  -9     1935.76     2075.00     98.46 o 
  11   6  -9       36.64       53.50     40.54 o 
  12   6  -9      854.46      832.47     67.74 o 
  13   6  -9       58.56       45.41     29.77 o 
  14   6  -9      423.96      460.03     85.56 o 
  15   6  -9       16.62        7.56     23.72 o 
  16   6  -9       27.48       -1.49     21.75 o 
  17   6  -9       20.94        4.46     23.85 o 
  18   6  -9       37.09       11.45     29.31 o 
  19   6  -9        1.42      -21.91     26.24 o 
   0   7  -9      678.43      774.94     60.08 o 
   1   7  -9      262.54      280.20     40.89 o 
   2   7  -9      348.68      305.78     31.94 o 
   3   7  -9      846.66      792.05     51.07 o 
   4   7  -9      229.38      224.12     40.19 o 
   5   7  -9      576.55      609.78     45.29 o 
   6   7  -9       50.77       18.22     21.41 o 
   7   7  -9      542.67      550.76     59.54 o 
   8   7  -9       43.73      -19.19     37.86 o 
   9   7  -9      750.86      854.28     99.18 o 
  10   7  -9       25.37        0.22     37.86 o 
  11   7  -9      938.43     1062.49    109.32 o 
  12   7  -9      151.79      177.54     32.38 o 
  13   7  -9      202.56      218.53     35.78 o 
  14   7  -9      120.93       67.14     27.90 o 
  15   7  -9      137.78      125.95     45.57 o 
  16   7  -9      193.24      189.65     39.71 o 
   1   8  -9      662.07      676.24     63.21 o 
   2   8  -9       95.07       55.15     34.33 o 
   3   8  -9      841.10     1018.13     73.89 o 
   4   8  -9       30.81       -0.64     30.60 o 
   5   8  -9      366.44      404.27     80.25 o 
   6   8  -9       90.33      114.53     57.34 o 
   7   8  -9       63.29       19.91     46.19 o 
   8   8  -9       35.76       18.39     48.22 o 
   9   8  -9       61.54      -32.00     46.04 o 
  10   8  -9       97.98      131.76     60.96 o 
  11   8  -9       25.41      -12.60     48.58 o 
  12   8  -9       44.20       35.40     52.42 o 
   0   9  -9      272.91      372.77     82.68 o 
   1   9  -9        4.37       32.77     36.21 o 
   2   9  -9      294.09      416.20     60.58 o 
   3   9  -9       18.96       12.69     35.44 o 
   4   9  -9      298.35      374.73     84.20 o 
   5   9  -9       38.33      122.64     64.72 o 
   0   0  -8    30918.71    30934.81    879.40 o 
   2   0  -8    20481.70    20148.73    414.82 o 
   4   0  -8     5955.14     6144.94    116.43 o 
   6   0  -8     1898.44     2052.13     46.37 o 
   8   0  -8     2048.66     2067.74     50.04 o 
  10   0  -8       65.44       58.98     12.40 o 
  12   0  -8     2933.10     3153.54     66.32 o 
  14   0  -8     3790.21     3665.57     89.31 o 
  16   0  -8     2761.25     2767.29     99.04 o 
  18   0  -8     3309.74     3034.55    108.79 o 
  20   0  -8     1847.13     1845.88     87.50 o 
  22   0  -8     1440.23     1439.90    106.53 o 
  24   0  -8      167.68      210.96     57.37 o 
  26   0  -8       45.56       37.97     34.54 o 
   1   1  -8    13593.31    13743.19    184.61 o 
   2   1  -8      723.95      724.51     23.70 o 
   3   1  -8     3977.08     4047.87     88.31 o 
   4   1  -8     1219.25     1207.16     34.32 o 
   5   1  -8     1385.57     1321.21     32.57 o 
   6   1  -8     4920.47     4911.56     70.68 o 
   7   1  -8     1033.83     1024.46     24.19 o 
   8   1  -8     4749.46     4747.48     64.03 o 
   9   1  -8       28.26       34.00      8.37 o 
  10   1  -8     2415.28     2427.34     39.29 o 
  11   1  -8      257.46      221.50     12.36 o 
  12   1  -8     1258.76     1366.27     40.99 o 
  13   1  -8     3661.43     3488.22     56.65 o 
  14   1  -8     1039.22      983.56     34.74 o 
  15   1  -8     2857.89     2907.05     51.91 o 
  16   1  -8      358.46      372.49     23.10 o 
  17   1  -8     1096.77     1178.89     69.13 o 
  18   1  -8      153.49      137.46     19.90 o 
  19   1  -8     1192.10     1161.87     48.36 o 
  20   1  -8      127.78       94.17     22.30 o 
  21   1  -8     1178.07     1241.82     52.74 o 
  22   1  -8      102.15       88.79     37.16 o 
  23   1  -8      316.24      383.83     40.87 o 
  24   1  -8      170.15      218.38     31.65 o 
  25   1  -8       18.88       34.74     22.61 o 
  26   1  -8      298.51      332.79     37.81 o 
   0   2  -8     1213.18     1186.96     45.71 o 
   1   2  -8      649.62      681.55     32.18 o 
   2   2  -8      126.60      109.10     12.14 o 
   3   2  -8     1436.20     1423.97     47.75 o 
   4   2  -8       69.49      108.83     13.04 o 
   5   2  -8     4618.37     4516.89     82.28 o 
   6   2  -8      574.29      593.38     33.48 o 
   7   2  -8    11162.36    10810.55    150.93 o 
   8   2  -8      374.47      423.64     16.53 o 
   9   2  -8     4767.62     4588.73     60.45 o 
  10   2  -8        8.75       16.00      8.26 o 
  11   2  -8     2060.78     2052.83     39.61 o 
  12   2  -8      630.03      614.98     23.09 o 
  13   2  -8     2107.93     2194.54     47.08 o 
  14   2  -8      315.38      292.44     18.82 o 
  15   2  -8     1584.59     1570.17     37.73 o 
  16   2  -8      139.47      127.43     15.43 o 
  17   2  -8       99.71      100.04     15.83 o 
  18   2  -8       59.98       43.52     18.91 o 
  19   2  -8      220.74      252.13     26.56 o 
  20   2  -8       71.74       66.34     20.72 o 
  21   2  -8      407.80      367.48     33.66 o 
  22   2  -8      117.78      110.21     25.11 o 
  23   2  -8      472.41      495.23     54.80 o 
  24   2  -8       12.93        3.56     22.18 o 
  25   2  -8      430.48      466.90     41.98 o 
   1   3  -8      674.10      689.61     40.20 o 
   2   3  -8      260.68      266.02     29.50 o 
   3   3  -8     1234.43     1153.79    107.18 o 
   4   3  -8     3643.46     3562.46     84.13 o 
   5   3  -8      601.51      587.63     47.30 o 
   6   3  -8     5010.86     5110.43     83.18 o 
   7   3  -8       14.06       26.69     10.33 o 
   8   3  -8     4515.74     4675.10     78.92 o 
   9   3  -8        1.38        6.66     10.44 o 
  10   3  -8     1658.12     1662.17     35.52 o 
  11   3  -8      854.27      837.61     26.10 o 
  12   3  -8     2626.23     2427.68     46.29 o 
  13   3  -8      344.30      361.17     20.24 o 
  14   3  -8     1242.76     1222.50     36.06 o 
  15   3  -8       49.98       53.31     14.57 o 
  16   3  -8      560.13      608.21     28.88 o 
  17   3  -8      273.69      254.37     22.43 o 
  18   3  -8       51.43       75.99     18.79 o 
  19   3  -8      323.80      381.24     44.39 o 
  20   3  -8      573.05      581.69     38.08 o 
  21   3  -8       47.58       25.67     17.73 o 
  22   3  -8      378.00      350.69     33.92 o 
  23   3  -8       62.88       38.42     22.12 o 
  24   3  -8      200.38      203.32     31.69 o 
   0   4  -8     3203.14     2627.20    132.63 o 
   1   4  -8       20.95       26.71     18.88 o 
   2   4  -8     2899.71     2566.75     90.66 o 
   3   4  -8      704.58      672.59     45.97 o 
   4   4  -8     1431.17     1474.14     53.69 o 
   5   4  -8      549.60      598.33     35.40 o 
   6   4  -8      619.12      635.26     37.16 o 
   7   4  -8     5218.80     5469.57     91.16 o 
   8   4  -8      343.59      410.09     26.42 o 
   9   4  -8     1111.30     1125.77     40.59 o 
  10   4  -8        5.19       -4.20     11.50 o 
  11   4  -8      482.12      459.43     23.98 o 
  12   4  -8      711.62      746.03     29.20 o 
  13   4  -8      538.75      581.20     29.64 o 
  14   4  -8      630.11      637.57     31.89 o 
  15   4  -8       84.87       80.26     18.34 o 
  16   4  -8      592.33      549.74     35.01 o 
  17   4  -8       46.56       40.63     18.07 o 
  18   4  -8      479.99      487.49     29.04 o 
  19   4  -8      144.45      153.80     29.36 o 
  20   4  -8      337.64      306.15     28.77 o 
  21   4  -8      167.34      164.79     25.09 o 
  22   4  -8      182.79      138.90     24.59 o 
  23   4  -8      105.11      117.07     27.42 o 
   1   5  -8     1971.52     1982.18    121.42 o 
   2   5  -8      221.10      237.71     27.63 o 
   3   5  -8     1244.99     1228.84     52.20 o 
   4   5  -8      313.85      373.74     32.06 o 
   5   5  -8      245.41      223.30     37.79 o 
   6   5  -8      351.65      318.94     30.20 o 
   7   5  -8      352.93      324.97     31.07 o 
   8   5  -8       67.95      109.92     23.07 o 
   9   5  -8      138.86       97.53     22.38 o 
  10   5  -8      596.64      632.88     41.11 o 
  11   5  -8      315.00      288.09     35.87 o 
  12   5  -8       57.70       30.03     18.95 o 
  13   5  -8      624.04      602.77     37.81 o 
  14   5  -8       12.29      -14.38     14.38 o 
  15   5  -8      630.82      701.86     41.09 o 
  16   5  -8       55.66       24.09     18.00 o 
  17   5  -8      407.31      398.67     34.79 o 
  18   5  -8        5.51       13.72     19.69 o 
  19   5  -8      320.07      336.55     35.45 o 
  20   5  -8      139.17      134.27     27.34 o 
  21   5  -8      222.97      267.54     35.57 o 
  22   5  -8       37.94       50.29     25.03 o 
   0   6  -8     2048.53     2123.29     90.15 o 
   1   6  -8        7.67       27.37     22.89 o 
   2   6  -8      663.35      683.71     53.43 o 
   3   6  -8       44.48       35.47     16.05 o 
   4   6  -8      187.14      196.49     28.20 o 
   5   6  -8      150.95      116.00     28.25 o 
   6   6  -8      246.26      277.03     31.83 o 
   7   6  -8       15.46       33.04     29.36 o 
   8   6  -8      135.03      157.94     27.49 o 
   9   6  -8      141.88      146.99     64.36 o 
  10   6  -8       34.50       53.05     41.23 o 
  11   6  -8      343.58      302.52     47.54 o 
  12   6  -8      266.97      324.43     36.70 o 
  13   6  -8       26.77       29.41     22.82 o 
  14   6  -8      614.30      661.79     48.03 o 
  15   6  -8       21.01      -20.94     25.65 o 
  16   6  -8      468.64      433.98     54.03 o 
  17   6  -8       16.31       28.71     25.58 o 
  18   6  -8      219.54      291.24     41.91 o 
  19   6  -8        4.21       13.75     26.71 o 
  20   6  -8      200.61      203.96     39.51 o 
   1   7  -8     1264.23     1442.39     58.56 o 
   2   7  -8      167.94      166.15     25.45 o 
   3   7  -8      550.16      512.25     35.73 o 
   4   7  -8      136.91      128.01     23.06 o 
   5   7  -8       53.82       39.99     18.70 o 
   6   7  -8      194.47      177.36     25.84 o 
   7   7  -8      123.25      114.54     26.56 o 
   8   7  -8      265.92      255.29     42.12 o 
   9   7  -8       63.64       14.65     27.66 o 
  10   7  -8      160.22      182.87     58.79 o 
  11   7  -8       64.54      138.06     57.27 o 
  12   7  -8       30.97       -7.24     42.93 o 
  13   7  -8      374.60      395.98     60.98 o 
  14   7  -8      111.30       81.44     30.70 o 
  15   7  -8      222.47      252.56     39.51 o 
  16   7  -8       16.43       28.50     25.77 o 
  17   7  -8      142.49       95.37     38.88 o 
   0   8  -8      482.46      465.44     78.26 o 
   1   8  -8       38.56       41.95     32.96 o 
   2   8  -8      218.74      259.22     41.35 o 
   3   8  -8      161.00      156.28     32.74 o 
   4   8  -8       84.26       61.44     33.09 o 
   5   8  -8      370.85      416.73     57.67 o 
   6   8  -8       41.87       47.90     32.27 o 
   7   8  -8      542.12      614.72     90.71 o 
   8   8  -8       42.62       85.57     54.08 o 
   9   8  -8      342.03      331.58     80.36 o 
  10   8  -8        2.70      -15.20     42.50 o 
  11   8  -8      238.77      256.57     72.32 o 
  12   8  -8      169.64      200.39     65.88 o 
  13   8  -8      148.60      148.69     41.20 o 
  14   8  -8      115.85      124.70     33.14 o 
   1   9  -8       17.67      -30.70     31.59 o 
   2   9  -8       22.50      -13.03     34.43 o 
   3   9  -8       12.96      -31.58     32.43 o 
   4   9  -8      172.87      185.70     69.86 o 
   5   9  -8       33.11       12.67     51.26 o 
   6   9  -8      496.54      467.03     92.02 o 
   7   9  -8        0.46       23.82     55.46 o 
   8   9  -8      504.35      563.97    101.36 o 
   2   0  -7     1921.38     1990.24     64.56 o 
   4   0  -7     3403.81     3484.92     74.87 o 
   6   0  -7     9792.60    10321.54    155.33 o 
   8   0  -7     7942.25     7881.93    257.59 o 
  10   0  -7     5250.96     5055.22     90.66 o 
  12   0  -7     6803.19     7022.82    116.41 o 
  14   0  -7     1937.58     1846.54     48.55 o 
  16   0  -7      104.40       67.50     27.39 o 
  18   0  -7      399.18      431.95     43.64 o 
  20   0  -7      226.25      137.27     34.53 o 
  22   0  -7      461.63      550.52     64.83 o 
  24   0  -7      578.76      682.10     60.62 o 
  26   0  -7      189.20      181.28     44.39 o 
   0   1  -7     2292.95     2326.34    134.33 o 
   1   1  -7     1405.68     1607.39     34.47 o 
   2   1  -7     2382.05     2337.46     49.03 o 
   3   1  -7     7311.50     7672.90    143.46 o 
   4   1  -7     3031.27     3066.51     58.26 o 
   5   1  -7     2824.87     2824.14     53.27 o 
   6   1  -7     2602.83     2741.05     50.55 o 
   7   1  -7     2485.08     2407.25     41.67 o 
   8   1  -7      179.34      208.42     11.67 o 
   9   1  -7     7276.21     7282.02     93.16 o 
  10   1  -7       44.85       77.11      8.65 o 
  11   1  -7     7643.83     7611.64     82.96 o 
  12   1  -7      100.01       99.91      9.40 o 
  13   1  -7     1962.25     1985.82     38.63 o 
  14   1  -7      249.11      274.99     17.10 o 
  15   1  -7      289.81      274.69     17.76 o 
  16   1  -7      381.16      369.46     20.68 o 
  17   1  -7      114.64      106.14     16.43 o 
  18   1  -7      447.84      452.95     32.90 o 
  19   1  -7       32.94        8.79     17.46 o 
  20   1  -7       64.71       40.08     22.36 o 
  21   1  -7      173.18      139.24     24.84 o 
  22   1  -7      127.92       93.53     23.63 o 
  23   1  -7      370.36      447.34     66.58 o 
  24   1  -7      166.73      125.01     26.09 o 
  25   1  -7      484.44      517.73     41.29 o 
  26   1  -7       93.13       68.79     24.96 o 
   1   2  -7     4299.40     4147.06     73.18 o 
   2   2  -7     1132.36     1275.32     32.10 o 
   3   2  -7    13285.31    13259.60    233.93 o 
   4   2  -7      494.95      506.76     26.82 o 
   5   2  -7     1954.12     1920.96     43.99 o 
   6   2  -7     2502.34     2473.87     61.33 o 
   7   2  -7      900.33      955.50     27.50 o 
   8   2  -7     3648.01     3526.97     48.21 o 
   9   2  -7       57.99       62.75      9.04 o 
  10   2  -7     3107.89     3113.02     45.50 o 
  11   2  -7      662.30      661.12     25.86 o 
  12   2  -7     2728.98     2725.87     47.55 o 
  13   2  -7      342.69      374.24     19.40 o 
  14   2  -7       11.21       20.27     10.55 o 
  15   2  -7      522.87      534.56     24.91 o 
  16   2  -7      107.88      130.50     17.47 o 
  17   2  -7     2555.25     2589.95     55.04 o 
  18   2  -7      257.45      220.71     25.71 o 
  19   2  -7     1798.84     1799.25     52.42 o 
  20   2  -7       30.62        4.97     17.36 o 
  21   2  -7      405.30      417.91     35.13 o 
  22   2  -7      230.44      250.37     30.96 o 
  23   2  -7      229.12      208.86     29.40 o 
  24   2  -7      342.11      357.31     44.00 o 
  25   2  -7      111.30      109.83     26.11 o 
  26   2  -7      251.66      233.91     33.74 o 
   0   3  -7    16779.10    17084.88    355.32 o 
   1   3  -7      767.56      832.58     25.15 o 
   2   3  -7    10859.50    10604.66    173.39 o 
   3   3  -7      262.68      381.92     32.55 o 
   4   3  -7     7733.99     7677.11    141.27 o 
   5   3  -7      365.78      412.72     25.04 o 
   6   3  -7     5147.35     5283.40     83.80 o 
   7   3  -7      154.24      174.62     24.96 o 
   8   3  -7      792.42      779.92     23.28 o 
   9   3  -7      518.48      524.78     28.29 o 
  10   3  -7      370.96      368.16     17.89 o 
  11   3  -7       81.30       83.36     11.47 o 
  12   3  -7      728.55      749.90     27.00 o 
  13   3  -7        8.12        2.07     11.70 o 
  14   3  -7     1693.36     1692.39     42.28 o 
  15   3  -7       79.74      102.01     15.91 o 
  16   3  -7     5049.43     5177.08     86.54 o 
  17   3  -7       50.43       83.10     18.65 o 
  18   3  -7     2699.01     2637.64     64.95 o 
  19   3  -7       37.77       43.15     17.38 o 
  20   3  -7     1147.00     1108.48     54.38 o 
  21   3  -7       85.03      106.49     21.56 o 
  22   3  -7      321.37      302.73     32.85 o 
  23   3  -7       42.91       18.15     19.71 o 
  24   3  -7      257.83      253.08     32.88 o 
  25   3  -7       11.73       -3.75     22.78 o 
   1   4  -7     6358.50     6655.40    162.40 o 
   2   4  -7      207.00      239.47     63.38 o 
   3   4  -7     6244.74     6228.77    143.93 o 
   4   4  -7      677.80      668.21     36.44 o 
   5   4  -7     8295.85     8184.66    181.02 o 
   6   4  -7     1149.28     1139.55     46.79 o 
   7   4  -7      194.49      233.94     20.36 o 
   8   4  -7     3754.19     3523.78     96.41 o 
   9   4  -7      215.23      254.99     22.33 o 
  10   4  -7     2400.13     2462.73     53.32 o 
  11   4  -7      759.99      738.28     27.41 o 
  12   4  -7      689.64      641.49     37.30 o 
  13   4  -7     1810.43     1771.50     43.81 o 
  14   4  -7      478.36      558.39     30.99 o 
  15   4  -7     1491.92     1463.43     41.25 o 
  16   4  -7      242.17      188.95     20.31 o 
  17   4  -7     2173.19     2278.76     54.49 o 
  18   4  -7      126.62       87.27     20.46 o 
  19   4  -7     1770.24     1819.48     57.51 o 
  20   4  -7       42.06       25.30     17.91 o 
  21   4  -7      399.88      326.14     30.12 o 
  22   4  -7       63.62       26.01     19.62 o 
  23   4  -7      243.67      271.50     29.57 o 
  24   4  -7      127.30      152.13     29.84 o 
   0   5  -7      820.39      851.85     51.15 o 
   1   5  -7      197.54      190.82     37.63 o 
   2   5  -7      602.77      630.25     69.63 o 
   3   5  -7     3025.85     2808.05     80.43 o 
   4   5  -7      247.06      317.44     29.13 o 
   5   5  -7     2510.12     2412.86     73.79 o 
   6   5  -7      968.37      936.19     63.25 o 
   7   5  -7     2108.56     2129.40     90.29 o 
   8   5  -7      382.77      329.98     30.26 o 
   9   5  -7     5624.16     5713.50    131.77 o 
  10   5  -7     1053.02     1103.73     86.33 o 
  11   5  -7     4606.09     4688.42    253.53 o 
  12   5  -7      100.35       74.95     20.35 o 
  13   5  -7     2058.64     1933.67     65.46 o 
  14   5  -7      414.26      396.53     38.31 o 
  15   5  -7      650.93      527.96     31.67 o 
  16   5  -7      761.52      800.36     37.67 o 
  17   5  -7      115.16      110.08     24.35 o 
  18   5  -7      319.48      289.56     32.53 o 
  19   5  -7        8.79       13.04     16.84 o 
  20   5  -7      193.36      166.65     25.08 o 
  21   5  -7      171.84      173.13     43.61 o 
  22   5  -7       28.06        8.45     18.80 o 
  23   5  -7      466.89      544.85     48.54 o 
   1   6  -7      365.59      374.64     28.07 o 
   2   6  -7     1899.86     1869.69     57.22 o 
   3   6  -7       93.06       89.55     19.70 o 
   4   6  -7      966.63      918.62     45.52 o 
   5   6  -7      175.13      120.77     24.80 o 
   6   6  -7     3124.01     2977.42     89.25 o 
   7   6  -7      247.93      298.07     32.15 o 
   8   6  -7     2925.28     3047.04     90.99 o 
   9   6  -7       40.27       47.52     30.01 o 
  10   6  -7     3421.30     3382.58    127.00 o 
  11   6  -7       40.19       36.01     28.36 o 
  12   6  -7     3704.03     3685.29     92.91 o 
  13   6  -7       69.28       63.65     21.54 o 
  14   6  -7      432.91      364.43     38.50 o 
  15   6  -7      133.31      164.82     31.03 o 
  16   6  -7       33.36      -10.29     20.94 o 
  17   6  -7       19.86       49.59     25.48 o 
  18   6  -7       44.08       13.90     26.43 o 
  19   6  -7       40.26       14.46     27.13 o 
  20   6  -7       50.80       26.80     27.78 o 
  21   6  -7       57.38       38.11     29.93 o 
   0   7  -7     1160.77     1223.01    112.07 o 
   1   7  -7      130.28      164.06     24.35 o 
   2   7  -7     2050.68     2111.22     65.76 o 
   3   7  -7      798.94      839.77     42.23 o 
   4   7  -7     1241.25     1245.19     60.10 o 
   5   7  -7      842.38      878.79     43.74 o 
   6   7  -7      247.37      231.28     27.04 o 
   7   7  -7      642.43      681.71     46.13 o 
   8   7  -7      166.19      153.51     29.16 o 
   9   7  -7     1137.98     1120.00     69.26 o 
  10   7  -7       45.00       70.80     43.08 o 
  11   7  -7     1073.41     1147.05    110.04 o 
  12   7  -7      182.76      119.76     35.97 o 
  13   7  -7      386.58      299.92     39.10 o 
  14   7  -7      309.74      300.89     41.79 o 
  15   7  -7       62.88      112.41     43.92 o 
  16   7  -7      413.54      471.43     47.36 o 
  17   7  -7        5.71       -9.95     25.15 o 
  18   7  -7      475.86      563.84     55.10 o 
   1   8  -7     1731.82     2047.24     69.32 o 
   2   8  -7       56.05       64.82     24.76 o 
   3   8  -7     1186.98     1233.04     62.24 o 
   4   8  -7       63.38       90.63     26.79 o 
   5   8  -7      874.50      876.96     54.15 o 
   6   8  -7       50.86       58.38     32.31 o 
   7   8  -7      166.65      159.35     57.84 o 
   8   8  -7       44.76      103.60     52.99 o 
   9   8  -7        9.45       28.96     42.64 o 
  10   8  -7       21.88        1.45     39.67 o 
  11   8  -7       99.09      138.64     60.81 o 
  12   8  -7       34.06       93.32     55.82 o 
  13   8  -7      229.93      275.46     39.31 o 
  14   8  -7       41.86       40.34     27.61 o 
  15   8  -7      377.65      471.97     70.77 o 
   0   9  -7      247.51      453.06     83.62 o 
   1   9  -7        2.97        5.48     32.53 o 
   2   9  -7      425.28      463.12     61.25 o 
   3   9  -7       10.00       16.67     40.40 o 
   4   9  -7      444.33      405.20     83.11 o 
   5   9  -7      223.97      246.66     72.76 o 
   6   9  -7      130.33      128.21     62.12 o 
   7   9  -7      261.93      276.41     74.28 o 
   8   9  -7       29.54       62.19     57.12 o 
   9   9  -7       75.45       92.88     61.97 o 
  10   9  -7       53.58       73.34     63.06 o 
   0   0  -6    63428.63    63409.55   1226.69 o 
   2   0  -6    49694.48    51355.68    993.23 o 
   4   0  -6    16905.19    17395.47    399.99 o 
   6   0  -6     4179.65     4046.82    100.26 o 
   8   0  -6     4111.68     4286.08     86.50 o 
  10   0  -6     1727.68     1881.53     43.26 o 
  12   0  -6     4048.04     3721.41     86.27 o 
  14   0  -6     8952.40     8411.89    138.84 o 
  16   0  -6     5656.18     5578.58    174.48 o 
  18   0  -6     4016.24     4106.47    128.39 o 
  20   0  -6     4307.53     4098.68    134.66 o 
  22   0  -6     2354.08     2358.02    101.65 o 
  24   0  -6      485.57      607.02     89.84 o 
  26   0  -6       23.15       20.91     31.90 o 
   1   1  -6    26339.04    27287.55    341.27 o 
   2   1  -6     1867.06     2054.48     37.60 o 
   3   1  -6    11731.28    11703.06    173.73 o 
   4   1  -6     3804.99     3931.66     81.91 o 
   5   1  -6     6979.88     7284.49    100.28 o 
   6   1  -6     5948.82     5865.23     77.32 o 
   7   1  -6     2870.80     3105.72     48.85 o 
   8   1  -6    15994.73    16212.81    165.37 o 
   9   1  -6      134.92      154.98      9.55 o 
  10   1  -6     9982.91     9718.21     99.87 o 
  11   1  -6      686.76      683.12     17.50 o 
  12   1  -6     3454.78     3336.08     43.88 o 
  13   1  -6     3971.04     3899.68     54.05 o 
  14   1  -6     1297.07     1260.86     30.74 o 
  15   1  -6     4470.09     4441.59     72.14 o 
  16   1  -6      769.65      735.57     31.12 o 
  17   1  -6     2630.55     2572.89     58.71 o 
  18   1  -6       14.45       15.33     17.83 o 
  19   1  -6     2317.87     2367.97     67.37 o 
  20   1  -6      147.48      137.86     23.96 o 
  21   1  -6     1826.92     1848.54    103.70 o 
  22   1  -6      333.40      365.68     58.94 o 
  23   1  -6     1009.18     1076.23     65.69 o 
  24   1  -6      323.46      349.88     35.41 o 
  25   1  -6       71.61       57.68     23.19 o 
  26   1  -6      292.51      312.79     39.74 o 
  27   1  -6       87.49       70.41     25.77 o 
   0   2  -6     6710.76     7203.64    159.50 o 
   1   2  -6      834.86      787.91     22.37 o 
   2   2  -6      477.40      454.24     16.70 o 
   3   2  -6     2685.11     2638.33     61.26 o 
   4   2  -6      547.90      635.05     49.18 o 
   5   2  -6    18339.94    18259.12    260.00 o 
   6   2  -6      910.74      854.67     24.63 o 
   7   2  -6    20108.63    19577.74    252.07 o 
   8   2  -6      234.74      232.07     12.20 o 
   9   2  -6    15502.40    15026.91    180.88 o 
  10   2  -6      159.94      147.18     11.82 o 
  11   2  -6     7243.01     7210.62     91.40 o 
  12   2  -6      812.12      775.50     26.23 o 
  13   2  -6     5329.91     5154.05     79.62 o 
  14   2  -6     1018.48     1023.10     31.41 o 
  15   2  -6     3735.48     3669.79     64.73 o 
  16   2  -6      502.34      502.83     24.88 o 
  17   2  -6      236.21      247.14     30.09 o 
  18   2  -6      117.05      133.65     19.21 o 
  19   2  -6      438.92      483.91     30.44 o 
  20   2  -6      412.05      389.00     31.71 o 
  21   2  -6      790.04      771.55     42.30 o 
  22   2  -6      169.42      155.55     27.52 o 
  23   2  -6      715.90      744.23     42.93 o 
  24   2  -6       18.52       -6.68     19.10 o 
  25   2  -6      509.25      622.09     48.56 o 
  26   2  -6       15.46        2.97     21.72 o 
   1   3  -6     1745.44     1808.00     39.55 o 
   2   3  -6     2413.84     2356.68     45.90 o 
   3   3  -6     1804.94     1681.89     61.89 o 
   4   3  -6     5375.08     5576.67     95.31 o 
   5   3  -6     1977.80     1942.03     45.56 o 
   6   3  -6    13659.88    13399.31    188.29 o 
   7   3  -6      740.68      731.63     24.16 o 
   8   3  -6    11559.71    11444.13    141.84 o 
   9   3  -6       59.05       84.99     10.36 o 
  10   3  -6     4568.98     4463.87     68.91 o 
  11   3  -6        8.80        9.89     10.04 o 
  12   3  -6     3920.83     3833.69     65.04 o 
  13   3  -6      469.68      496.13     25.25 o 
  14   3  -6     4594.14     4430.65     74.68 o 
  15   3  -6     1019.84     1058.05     39.02 o 
  16   3  -6      850.45      790.76     31.02 o 
  17   3  -6      381.04      366.09     26.85 o 
  18   3  -6      223.08      233.11     23.79 o 
  19   3  -6      325.24      321.72     43.39 o 
  20   3  -6      591.48      599.43     45.10 o 
  21   3  -6       83.91       76.36     20.03 o 
  22   3  -6      298.92      231.23     30.20 o 
  23   3  -6      173.91      116.69     25.58 o 
  24   3  -6      320.05      301.89     44.53 o 
  25   3  -6       40.49       43.38     23.96 o 
  26   3  -6      606.19      668.22     47.54 o 
   0   4  -6     9896.81     9545.92    234.42 o 
   1   4  -6       34.35       29.22     12.39 o 
   2   4  -6     6810.61     6584.39    109.52 o 
   3   4  -6      242.00      260.37     40.45 o 
   4   4  -6     3046.79     3062.89     78.03 o 
   5   4  -6     2161.06     2164.21     62.99 o 
   6   4  -6     1118.00      955.11     41.41 o 
   7   4  -6     6233.80     6155.09    108.11 o 
   8   4  -6     1405.86     1385.98     40.13 o 
   9   4  -6      715.74      752.93     33.51 o 
  10   4  -6      267.27      290.89     22.36 o 
  11   4  -6     1262.01     1250.16     38.25 o 
  12   4  -6     1155.23     1120.03     33.69 o 
  13   4  -6     1610.38     1595.94     41.13 o 
  14   4  -6      646.75      691.46     28.70 o 
  15   4  -6      125.68      105.70     16.39 o 
  16   4  -6      979.36     1050.71     43.76 o 
  17   4  -6      473.56      452.05     29.99 o 
  18   4  -6      919.40      929.33     47.67 o 
  19   4  -6      286.26      271.75     27.53 o 
  20   4  -6     1021.03     1050.46     43.03 o 
  21   4  -6      194.01      185.15     24.21 o 
  22   4  -6      445.24      507.87     35.48 o 
  23   4  -6       62.17       74.11     21.80 o 
  24   4  -6      123.27      146.37     38.26 o 
  25   4  -6      158.90      101.18     27.71 o 
   1   5  -6     7973.13     7797.53    136.26 o 
   2   5  -6      298.30      313.55     30.37 o 
   3   5  -6     3622.31     3444.63     87.87 o 
   4   5  -6      358.49      333.76     28.83 o 
   5   5  -6      857.63      842.68     41.19 o 
   6   5  -6       83.12       98.91     21.29 o 
   7   5  -6     1504.47     1591.52     57.47 o 
   8   5  -6     1168.44     1155.27     62.24 o 
   9   5  -6       61.78       33.93     17.17 o 
  10   5  -6      723.98      701.73     39.77 o 
  11   5  -6      535.40      592.52     34.22 o 
  12   5  -6      290.66      281.33     23.72 o 
  13   5  -6     1115.36     1131.56     39.96 o 
  14   5  -6      179.85      199.88     43.51 o 
  15   5  -6     1195.45     1232.30     43.22 o 
  16   5  -6       80.19       84.96     18.76 o 
  17   5  -6     1042.56     1129.64     43.11 o 
  18   5  -6       21.84       45.01     18.27 o 
  19   5  -6      750.92      884.87     41.08 o 
  20   5  -6       49.22       34.43     19.85 o 
  21   5  -6      849.92      894.57     53.79 o 
  22   5  -6       18.23       42.05     20.95 o 
  23   5  -6      117.61      107.77     25.13 o 
   0   6  -6     4333.59     4372.02    131.79 o 
   1   6  -6       81.41       79.23     17.38 o 
   2   6  -6     1670.41     1684.64     53.13 o 
   3   6  -6       57.61       71.92     17.25 o 
   4   6  -6     1387.68     1311.44     46.42 o 
   5   6  -6      134.86      139.18     20.48 o 
   6   6  -6      963.18      964.88     40.64 o 
   7   6  -6      246.67      261.46     39.29 o 
   8   6  -6       75.86       58.09     27.21 o 
   9   6  -6      119.70       93.74     31.74 o 
  10   6  -6      322.28      340.34     46.16 o 
  11   6  -6       83.80       50.80     29.13 o 
  12   6  -6      592.79      661.39     47.34 o 
  13   6  -6      207.44      187.85     26.69 o 
  14   6  -6     1597.91     1694.89     60.90 o 
  15   6  -6       24.18       33.58     21.31 o 
  16   6  -6      245.81      178.93     32.03 o 
  17   6  -6       62.87       75.82     27.54 o 
  18   6  -6      444.43      473.22     52.86 o 
  19   6  -6        4.77       -0.36     26.13 o 
  20   6  -6      378.81      363.07     48.29 o 
  21   6  -6       15.34      -11.80     27.12 o 
   1   7  -6     1757.81     1848.08     59.74 o 
   2   7  -6      106.82      130.99     22.12 o 
   3   7  -6      320.85      315.91     28.93 o 
   4   7  -6      270.37      241.90     26.82 o 
   5   7  -6      404.04      400.74     30.85 o 
   6   7  -6      366.18      367.91     30.59 o 
   7   7  -6      204.06      196.35     30.27 o 
   8   7  -6      284.59      332.59     49.28 o 
   9   7  -6       46.14       46.73     33.77 o 
  10   7  -6      440.59      482.57     80.14 o 
  11   7  -6        5.04       60.81     46.48 o 
  12   7  -6      293.84      347.40     76.20 o 
  13   7  -6      284.64      291.59     38.33 o 
  14   7  -6      263.95      295.33     37.87 o 
  15   7  -6      507.75      547.10     46.50 o 
  16   7  -6       58.56       59.50     42.11 o 
  17   7  -6      154.87       70.21     30.40 o 
  18   7  -6       15.40       57.60     30.02 o 
  19   7  -6      136.59       55.53     32.34 o 
   0   8  -6      332.17      302.32     45.22 o 
   1   8  -6       51.39       74.18     22.20 o 
   2   8  -6      145.43      145.21     26.58 o 
   3   8  -6      134.26      172.92     26.76 o 
   4   8  -6       27.27        8.37     19.92 o 
   5   8  -6      481.00      605.62     84.67 o 
   6   8  -6        0.35      -17.79     26.17 o 
   7   8  -6      973.35     1177.31    109.46 o 
   8   8  -6       37.05       40.25     44.96 o 
   9   8  -6      858.18      876.14     98.39 o 
  10   8  -6       41.59      -13.76     38.15 o 
  11   8  -6      456.32      209.88     65.23 o 
  12   8  -6      120.46       92.93     36.26 o 
  13   8  -6      270.73      236.25     37.71 o 
  14   8  -6      198.06      166.52     35.19 o 
  15   8  -6      197.21      129.94     33.08 o 
  16   8  -6       62.74        7.81     28.35 o 
   1   9  -6       40.59       -7.55     32.29 o 
   2   9  -6       46.95       58.10     36.47 o 
   3   9  -6       52.59       54.38     35.33 o 
   4   9  -6      296.25      212.48     71.67 o 
   5   9  -6       50.80       31.28     45.68 o 
   6   9  -6      653.70      650.05     96.87 o 
   7   9  -6       54.70       34.82     50.68 o 
   8   9  -6      675.81      793.32    106.79 o 
   9   9  -6        3.75       71.02     55.02 o 
  10   9  -6      448.78      428.30     92.88 o 
  11   9  -6       17.02      -15.06     51.04 o 
   2   0  -5     4165.66     4291.34    108.15 o 
   4   0  -5    10467.62    11042.81    323.90 o 
   6   0  -5     3493.98     3228.83     80.40 o 
   8   0  -5     5691.13     5582.28    100.43 o 
  10   0  -5     8929.94     8817.31    135.24 o 
  12   0  -5     7408.62     7485.06    121.75 o 
  14   0  -5     2925.28     2830.02     98.38 o 
  16   0  -5      283.91      249.94     34.37 o 
  18   0  -5      547.63      493.65     51.66 o 
  20   0  -5       28.88      113.16     31.08 o 
  22   0  -5      240.77      222.89     39.29 o 
  24   0  -5     1061.83     1106.35    143.53 o 
  26   0  -5      414.25      452.71     58.35 o 
   0   1  -5      551.28      633.97     21.97 o 
   1   1  -5     3600.60     3854.98     57.01 o 
   2   1  -5     3645.37     3703.26     62.22 o 
   3   1  -5     1889.32     2058.88     62.57 o 
   4   1  -5     3129.87     3252.98     68.59 o 
   5   1  -5     3976.49     4000.76     67.76 o 
   6   1  -5      778.97      759.28     21.33 o 
   7   1  -5     8801.41     8886.43    121.85 o 
   8   1  -5      720.86      710.70     16.75 o 
   9   1  -5     7614.36     7264.74     81.12 o 
  10   1  -5      252.88      241.75     11.83 o 
  11   1  -5     5661.41     5152.78     67.02 o 
  12   1  -5      564.44      586.42     21.21 o 
  13   1  -5     2878.48     2925.07     51.74 o 
  14   1  -5       69.76       63.30     11.81 o 
  15   1  -5      896.15      919.89     32.02 o 
  16   1  -5      406.75      380.96     23.39 o 
  17   1  -5      104.26      134.80     21.59 o 
  18   1  -5      473.73      417.02     31.17 o 
  19   1  -5      238.66      233.07     26.29 o 
  20   1  -5      276.19      321.86     35.03 o 
  21   1  -5      354.24      372.45     31.30 o 
  22   1  -5      173.41      193.13     26.62 o 
  23   1  -5      943.81      970.84     47.02 o 
  24   1  -5       26.98       50.88     20.99 o 
  25   1  -5      572.17      571.96     66.64 o 
  26   1  -5      112.88       85.74     31.97 o 
  27   1  -5      172.09      232.72     32.86 o 
   1   2  -5     3412.31     3578.08     61.52 o 
   2   2  -5     9894.36    10637.17    157.51 o 
   3   2  -5     6298.23     6279.91    114.33 o 
   4   2  -5     5518.99     5630.31    107.20 o 
   5   2  -5     2798.76     2736.15     61.55 o 
   6   2  -5     1837.09     1945.64     42.55 o 
   7   2  -5     1296.30     1270.59     33.84 o 
   8   2  -5     1361.47     1332.12     26.72 o 
   9   2  -5     1449.83     1407.29     26.18 o 
  10   2  -5     6054.69     6073.39     93.55 o 
  11   2  -5      262.87      268.65     17.41 o 
  12   2  -5     1529.59     1317.10     32.66 o 
  13   2  -5      327.31      321.58     20.75 o 
  14   2  -5     1021.69      980.88     26.98 o 
  15   2  -5     1937.48     1916.80     51.25 o 
  16   2  -5        4.80       17.60     12.55 o 
  17   2  -5     2132.92     2185.10     53.77 o 
  18   2  -5      197.02      223.58     22.61 o 
  19   2  -5     1035.68     1044.33     39.42 o 
  20   2  -5      144.59      177.40     25.32 o 
  21   2  -5      343.38      409.97     33.50 o 
  22   2  -5      309.50      312.73     32.50 o 
  23   2  -5      209.93      255.03     47.75 o 
  24   2  -5      338.45      389.34     36.85 o 
  25   2  -5      141.20      118.72     42.52 o 
  26   2  -5      225.74      161.98     29.01 o 
  27   2  -5       74.57       77.50     26.09 o 
   0   3  -5     8647.63     9063.90    191.57 o 
   1   3  -5     1116.75     1230.19     29.77 o 
   2   3  -5     9574.06     9381.15    144.68 o 
   3   3  -5     1083.78     1103.79     32.38 o 
   4   3  -5    23074.71    22894.51    403.77 o 
   5   3  -5      257.20      293.39     18.79 o 
   6   3  -5     3338.88     3450.81     68.78 o 
   7   3  -5     1260.41     1290.99     31.02 o 
   8   3  -5      544.57      583.26     24.89 o 
   9   3  -5      347.45      342.50     20.00 o 
  10   3  -5      381.46      399.74     18.50 o 
  11   3  -5      549.09      568.04     20.19 o 
  12   3  -5      957.00     1006.14     26.59 o 
  13   3  -5      275.34      265.06     18.30 o 
  14   3  -5     1266.79     1201.85     39.60 o 
  15   3  -5       25.51       31.20     14.12 o 
  16   3  -5     2655.89     2539.64     59.49 o 
  17   3  -5      153.32      152.75     23.86 o 
  18   3  -5     3516.88     3570.33     80.21 o 
  19   3  -5       22.15       -4.70     14.55 o 
  20   3  -5     1689.30     1724.96     52.93 o 
  21   3  -5       16.10       -7.49     15.40 o 
  22   3  -5      563.07      625.68     41.46 o 
  23   3  -5       52.75       87.03     23.51 o 
  24   3  -5      518.16      525.88     41.89 o 
  25   3  -5       22.10       16.96     21.88 o 
  26   3  -5       43.50       36.96     23.85 o 
   1   4  -5    14682.83    14829.19    195.60 o 
   2   4  -5     1744.39     1793.77     37.33 o 
   3   4  -5     6713.30     6458.20     92.85 o 
   4   4  -5     2917.42     2755.73     70.55 o 
   5   4  -5    10307.94    10048.34    217.38 o 
   6   4  -5     1019.91     1046.78     33.18 o 
   7   4  -5      638.23      641.99     50.88 o 
   8   4  -5     1112.31     1180.43     54.42 o 
   9   4  -5     3355.49     3535.38     72.10 o 
  10   4  -5     2026.14     2116.79     40.30 o 
  11   4  -5     1080.93     1035.72     30.74 o 
  12   4  -5     1220.69     1099.17     32.85 o 
  13   4  -5      573.86      584.15     27.28 o 
  14   4  -5      877.73      905.28     31.54 o 
  15   4  -5     4174.37     4221.82     81.55 o 
  16   4  -5       62.88      117.32     18.84 o 
  17   4  -5     3371.76     3278.97     72.24 o 
  18   4  -5       89.86       91.32     19.46 o 
  19   4  -5     2114.79     2267.69     73.59 o 
  20   4  -5       16.85        6.94     16.73 o 
  21   4  -5      707.25      706.68     37.30 o 
  22   4  -5       72.79       59.54     19.16 o 
  23   4  -5      164.17       72.02     21.41 o 
  24   4  -5      117.19       50.70     23.29 o 
  25   4  -5      243.73      224.20     32.56 o 
   0   5  -5     1173.51     1269.85     57.46 o 
   1   5  -5      718.67      717.40     31.41 o 
   2   5  -5     1820.53     1856.84     42.57 o 
   3   5  -5     3056.28     3048.81     57.88 o 
   4   5  -5     2363.41     2531.55     57.39 o 
   5   5  -5     1957.04     2069.15     53.85 o 
   6   5  -5      409.77      389.24     28.92 o 
   7   5  -5     3232.45     3217.45     80.11 o 
   8   5  -5       74.66       80.11     17.93 o 
   9   5  -5     4834.42     4908.30    118.51 o 
  10   5  -5       87.60       71.09     21.09 o 
  11   5  -5     4752.00     4690.46     86.62 o 
  12   5  -5     1122.07     1043.11     36.93 o 
  13   5  -5     1422.32     1464.96     45.34 o 
  14   5  -5      722.47      679.89     33.30 o 
  15   5  -5      581.43      655.87     38.67 o 
  16   5  -5      625.30      545.55     35.84 o 
  17   5  -5      389.70      361.27     32.29 o 
  18   5  -5     1381.97     1377.05     54.37 o 
  19   5  -5       20.36      -13.85     15.60 o 
  20   5  -5      208.43      222.04     28.26 o 
  21   5  -5      186.37      210.44     27.12 o 
  22   5  -5       17.76       -4.01     17.99 o 
  23   5  -5      618.80      682.84     40.28 o 
  24   5  -5       29.49       38.24     20.73 o 
   1   6  -5      252.05      257.75     26.11 o 
   2   6  -5     1654.29     1577.61     83.86 o 
   3   6  -5      486.74      467.17     28.42 o 
   4   6  -5     2116.10     2110.48     77.33 o 
   5   6  -5      173.16      185.31     22.03 o 
   6   6  -5     2803.44     2851.78     80.98 o 
   7   6  -5       31.11       29.57     18.12 o 
   8   6  -5     3063.51     3025.57     80.18 o 
   9   6  -5       12.74        4.01     17.55 o 
  10   6  -5     4779.65     4855.95    117.23 o 
  11   6  -5       34.23       51.14     20.62 o 
  12   6  -5     3232.89     3465.66     75.16 o 
  13   6  -5      162.97      186.01     23.07 o 
  14   6  -5      771.71      763.18     45.95 o 
  15   6  -5       27.95       71.91     20.56 o 
  16   6  -5      100.30       86.94     22.05 o 
  17   6  -5       55.50       34.46     20.39 o 
  18   6  -5       28.24       18.25     20.46 o 
  19   6  -5       63.07       42.37     22.61 o 
  20   6  -5      112.07      134.16     27.06 o 
  21   6  -5       47.26       33.02     23.95 o 
  22   6  -5      456.85      493.86     43.72 o 
   0   7  -5     2529.58     2579.01     99.13 o 
   1   7  -5      489.93      542.54     34.36 o 
   2   7  -5     1817.31     1789.09     57.55 o 
   3   7  -5      646.49      621.84     35.98 o 
   4   7  -5      870.70      913.77     42.09 o 
   5   7  -5     1083.49     1099.33     52.48 o 
   6   7  -5     1012.22     1110.70     45.97 o 
   7   7  -5     1322.23     1387.29     60.86 o 
   8   7  -5       20.51       16.77     20.15 o 
   9   7  -5     1260.68     1240.02     75.97 o 
  10   7  -5      120.71      134.15     37.90 o 
  11   7  -5     1730.43     1756.72     90.69 o 
  12   7  -5      177.93      177.06     74.03 o 
  13   7  -5      822.92      804.80     50.97 o 
  14   7  -5      617.95      660.31     48.59 o 
  15   7  -5       55.03       54.45     26.13 o 
  16   7  -5      839.83      815.60     63.16 o 
  17   7  -5       31.07       34.16     27.69 o 
  18   7  -5      569.66      612.84     53.04 o 
  19   7  -5        6.67       18.88     25.80 o 
  20   7  -5      210.16      280.90     74.79 o 
   1   8  -5     1952.27     2172.06     68.04 o 
   2   8  -5      117.43      170.43     25.99 o 
   3   8  -5     1677.98     1859.80    114.45 o 
   4   8  -5      146.78      124.78     24.75 o 
   5   8  -5     1195.75     1217.75     61.40 o 
   6   8  -5        3.37      -18.84     28.92 o 
   7   8  -5      218.65      205.32     63.56 o 
   8   8  -5        3.18      -22.88     37.21 o 
   9   8  -5       39.77       33.37     49.74 o 
  10   8  -5      155.93      118.66     59.08 o 
  11   8  -5      224.43      273.80     73.92 o 
  12   8  -5       29.80       28.35     31.78 o 
  13   8  -5      275.82      197.07     52.54 o 
  14   8  -5       36.19      -20.30     25.08 o 
  15   8  -5      578.88      545.87     50.59 o 
  16   8  -5       33.73       34.16     27.98 o 
   0   9  -5      542.62      513.22     82.53 o 
   1   9  -5       48.38       58.47     26.45 o 
   2   9  -5      455.68      542.03     74.96 o 
   3   9  -5       49.96       64.43     53.28 o 
   4   9  -5      490.68      485.06     88.98 o 
   5   9  -5      200.33      344.54     80.87 o 
   6   9  -5      195.67      155.65     62.55 o 
   7   9  -5      179.21      228.41     71.46 o 
   8   9  -5       42.80       51.91     56.18 o 
   9   9  -5       97.37       89.27     56.11 o 
  10   9  -5       80.91      -11.58     50.32 o 
  11   9  -5       64.89       84.99     61.32 o 
  12   9  -5      106.54       20.47     44.74 o 
   1  10  -5       50.94       11.66     52.49 o 
   2  10  -5       12.40      -36.05     46.91 o 
   3  10  -5      161.15      255.42     76.23 o 
   0   0  -4    17997.48    20919.89    566.07 o 
   2   0  -4    17572.36    18580.61    513.36 o 
   4   0  -4    19617.50    19382.04    540.51 o 
   6   0  -4     7354.94     6856.54    207.63 o 
   8   0  -4      661.13      597.29     23.60 o 
  10   0  -4      827.82      806.96     25.42 o 
  12   0  -4     5068.86     4664.32    119.06 o 
  14   0  -4     7397.57     6932.28    136.84 o 
  16   0  -4     5811.60     5517.71    149.52 o 
  18   0  -4     1553.34     1622.69     73.26 o 
  20   0  -4     2408.17     2343.60     94.99 o 
  22   0  -4     2037.41     2047.73    173.03 o 
  24   0  -4      418.65      537.88     54.32 o 
  26   0  -4       77.88       66.37     33.57 o 
  28   0  -4      251.02      206.22     74.64 o 
   1   1  -4     4848.13     5206.83     92.54 o 
   2   1  -4      690.59      762.48     21.17 o 
   3   1  -4     8277.15     8322.97    186.60 o 
   4   1  -4     7875.38     7843.54    147.02 o 
   5   1  -4     2522.52     2385.19     45.79 o 
   6   1  -4     5549.68     5320.30     86.62 o 
   7   1  -4      911.89      826.84     17.53 o 
   8   1  -4     8059.51     8301.56     89.86 o 
   9   1  -4     1140.06     1133.46     22.47 o 
  10   1  -4     1085.73     1020.19     24.83 o 
  11   1  -4     2377.55     2288.19     41.42 o 
  12   1  -4     3464.37     3398.17     56.14 o 
  13   1  -4     8017.08     7746.02    117.08 o 
  14   1  -4     1657.65     1716.49     41.65 o 
  15   1  -4     2498.60     2427.52     65.78 o 
  16   1  -4      556.55      618.28     27.63 o 
  17   1  -4     1073.68     1062.22     38.68 o 
  18   1  -4       85.77      117.76     20.51 o 
  19   1  -4     2505.37     2575.42    117.68 o 
  20   1  -4     1184.45     1246.76     48.98 o 
  21   1  -4     1316.90     1385.42     53.20 o 
  22   1  -4      659.28      648.37     39.26 o 
  23   1  -4      366.67      409.45     34.50 o 
  24   1  -4      160.68      172.84     26.95 o 
  25   1  -4       29.26        8.52     18.94 o 
  26   1  -4      231.64      233.83     31.72 o 
  27   1  -4      115.48       98.90     26.53 o 
  28   1  -4      359.41      439.78    130.75 o 
   0   2  -4    14052.93    15372.69    312.54 o 
   1   2  -4     3535.03     3448.70     57.80 o 
   2   2  -4      609.43      618.78     16.52 o 
   3   2  -4     2523.76     2547.10     57.15 o 
   4   2  -4     1810.58     1975.19     47.55 o 
   5   2  -4     8282.47     7916.21    121.21 o 
   6   2  -4      497.50      509.45     19.90 o 
   7   2  -4     7596.94     7371.03    103.60 o 
   8   2  -4     1113.40     1038.19     24.73 o 
   9   2  -4    10984.83    11056.18    136.50 o 
  10   2  -4      136.70      131.53     12.01 o 
  11   2  -4     4386.66     4223.06     59.37 o 
  12   2  -4       62.60       55.15     11.48 o 
  13   2  -4     1939.71     1944.82     38.95 o 
  14   2  -4      939.85     1006.32     32.40 o 
  15   2  -4     1734.38     1653.20     43.24 o 
  16   2  -4      504.94      485.09     28.08 o 
  17   2  -4       93.02       92.63     16.31 o 
  18   2  -4      218.62      211.21     21.14 o 
  19   2  -4     1411.53     1421.52     44.92 o 
  20   2  -4      423.65      457.46     29.44 o 
  21   2  -4     1290.23     1276.29     55.91 o 
  22   2  -4       10.88       29.72     18.58 o 
  23   2  -4      496.68      476.21     37.00 o 
  24   2  -4       17.84       19.23     19.49 o 
  25   2  -4      738.47      725.52     70.42 o 
  26   2  -4       59.20       85.36     26.78 o 
  27   2  -4      788.02      966.25     53.30 o 
   1   3  -4      272.49      357.17     15.80 o 
   2   3  -4     1598.56     1711.98     32.40 o 
   3   3  -4      962.13      975.50     28.91 o 
   4   3  -4      995.37      912.75     33.21 o 
   5   3  -4     1256.84     1311.51     34.25 o 
   6   3  -4    19042.85    19089.63    270.47 o 
   7   3  -4      722.32      655.01     27.06 o 
   8   3  -4     7292.05     7076.88    114.62 o 
   9   3  -4      709.69      689.51     27.76 o 
  10   3  -4     3023.81     2978.51     51.29 o 
  11   3  -4      103.50      102.62     10.97 o 
  12   3  -4     1170.14     1163.29     31.33 o 
  13   3  -4      144.29      121.85     14.36 o 
  14   3  -4     1980.50     2103.28     49.67 o 
  15   3  -4      598.89      628.79     28.29 o 
  16   3  -4       65.58       94.80     16.40 o 
  17   3  -4      444.51      412.40     29.66 o 
  18   3  -4      324.67      325.36     34.73 o 
  19   3  -4       45.21       26.84     15.84 o 
  20   3  -4      822.07      885.70     44.82 o 
  21   3  -4       96.02       53.14     19.24 o 
  22   3  -4      399.16      418.92     31.50 o 
  23   3  -4       10.11        1.81     23.11 o 
  24   3  -4      477.81      419.03     37.74 o 
  25   3  -4        5.70       19.16     25.50 o 
  26   3  -4      600.10      699.84     46.08 o 
   0   4  -4     6924.84     7011.51    130.89 o 
   1   4  -4      111.04      104.12      9.91 o 
   2   4  -4     1371.05     1252.40     29.32 o 
   3   4  -4     1405.82     1391.03     28.67 o 
   4   4  -4     1176.69     1111.62     23.40 o 
   5   4  -4     2033.26     2042.98     33.81 o 
   6   4  -4      196.98      172.58     16.10 o 
   7   4  -4     2509.33     2438.52     67.96 o 
   8   4  -4      107.63       79.12     18.77 o 
   9   4  -4      585.19      602.48     26.37 o 
  10   4  -4       66.50       46.24      9.71 o 
  11   4  -4      528.33      550.33     22.75 o 
  12   4  -4      270.24      261.83     18.36 o 
  13   4  -4      977.64      993.99     34.05 o 
  14   4  -4      884.93      888.76     33.82 o 
  15   4  -4     1478.13     1454.69     43.80 o 
  16   4  -4      680.38      709.68     33.62 o 
  17   4  -4       10.13       -0.47     13.71 o 
  18   4  -4      407.91      453.38     29.46 o 
  19   4  -4      378.05      349.14     28.59 o 
  20   4  -4      542.52      603.86     34.43 o 
  21   4  -4      173.53      212.91     39.71 o 
  22   4  -4      162.02      207.73     25.10 o 
  23   4  -4       20.60        6.16     17.60 o 
  24   4  -4       37.43       31.89     20.02 o 
  25   4  -4      101.05       94.95     27.64 o 
   1   5  -4     4619.64     4498.35     67.73 o 
   2   5  -4       35.70       48.44      9.69 o 
   3   5  -4      804.93      732.16     20.01 o 
   4   5  -4      428.48      435.97     17.48 o 
   5   5  -4     1197.49     1207.71     33.28 o 
   6   5  -4      858.65      932.52     38.80 o 
   7   5  -4      251.66      292.73     26.25 o 
   8   5  -4      106.12      138.70     20.58 o 
   9   5  -4        0.58        7.78     14.08 o 
  10   5  -4      340.66      325.54     28.71 o 
  11   5  -4      584.37      669.95     29.89 o 
  12   5  -4      335.68      342.56     24.53 o 
  13   5  -4     2554.61     2553.41     66.45 o 
  14   5  -4       54.53      106.48     22.99 o 
  15   5  -4      491.26      553.24     40.97 o 
  16   5  -4       52.78       80.28     22.01 o 
  17   5  -4      277.31      277.85     33.13 o 
  18   5  -4        6.70      -13.86     16.98 o 
  19   5  -4      626.94      612.07     39.78 o 
  20   5  -4      120.08      132.72     29.59 o 
  21   5  -4      466.47      549.05     40.07 o 
  22   5  -4       16.80       22.47     20.97 o 
  23   5  -4       82.42       74.05     25.74 o 
  24   5  -4       32.10       31.16     25.11 o 
   0   6  -4     3294.48     3349.50     96.38 o 
   1   6  -4      130.47      110.88     19.80 o 
   2   6  -4     1442.57     1491.25     35.43 o 
   3   6  -4       19.40       11.63      9.73 o 
   4   6  -4      103.67       83.23     14.12 o 
   5   6  -4      189.24      188.93     21.57 o 
   6   6  -4      753.97      745.80     35.59 o 
   7   6  -4      468.22      489.77     72.05 o 
   8   6  -4      244.69      244.80     32.58 o 
   9   6  -4      399.53      366.23     32.97 o 
  10   6  -4      163.87      191.16     27.10 o 
  11   6  -4       18.80       30.87     19.45 o 
  12   6  -4      578.84      647.33     46.57 o 
  13   6  -4        5.45       13.37     15.92 o 
  14   6  -4     1348.58     1399.67     51.96 o 
  15   6  -4       24.70        5.97     16.95 o 
  16   6  -4      478.70      465.58     38.32 o 
  17   6  -4       93.73       80.47     23.14 o 
  18   6  -4      160.82      106.18     24.45 o 
  19   6  -4        1.19      -19.00     19.00 o 
  20   6  -4      520.09      477.51     39.96 o 
  21   6  -4        1.16       -6.89     19.90 o 
  22   6  -4      199.80      244.60     42.48 o 
   1   7  -4     1609.07     1497.40     52.06 o 
   2   7  -4      160.41      197.70     23.72 o 
   3   7  -4      710.86      753.92     37.16 o 
   4   7  -4        6.86       10.29     15.16 o 
   5   7  -4      909.58      906.53     40.80 o 
   6   7  -4      210.52      147.69     26.34 o 
   7   7  -4       48.32       15.65     19.84 o 
   8   7  -4       61.17       68.88     21.51 o 
   9   7  -4      432.68      408.98     36.58 o 
  10   7  -4      100.49       82.02     24.04 o 
  11   7  -4       67.27       55.59     27.01 o 
  12   7  -4      309.01      383.14     37.80 o 
  13   7  -4      644.47      621.97     37.61 o 
  14   7  -4       43.09       60.14     25.88 o 
  15   7  -4      325.33      290.84     31.71 o 
  16   7  -4       16.89       28.78     21.06 o 
  17   7  -4       57.60       31.72     20.89 o 
  18   7  -4       62.53       84.06     25.98 o 
  19   7  -4      267.97      285.83     35.04 o 
  20   7  -4       16.27        1.31     23.41 o 
   0   8  -4     1236.02     1299.87    139.18 o 
   1   8  -4       14.54        1.27     17.98 o 
   2   8  -4      241.40      291.54     30.22 o 
   3   8  -4      187.36      171.17     25.83 o 
   4   8  -4       80.47       54.05     20.37 o 
   5   8  -4      740.89      749.27     48.89 o 
   6   8  -4      104.97       85.90     34.32 o 
   7   8  -4      575.28      630.86    142.40 o 
   8   8  -4      110.21      130.24     52.42 o 
   9   8  -4      437.15      474.20     84.56 o 
  10   8  -4        9.68       12.02     39.31 o 
  11   8  -4      326.27      250.49     67.26 o 
  12   8  -4       61.59       31.61     33.81 o 
  13   8  -4      271.65      342.65     65.90 o 
  14   8  -4      267.27      187.22     33.74 o 
  15   8  -4       94.89       95.78     30.30 o 
  16   8  -4      199.24      159.20     59.37 o 
  17   8  -4       53.63       82.50     32.46 o 
   1   9  -4       95.04      111.87     26.75 o 
   2   9  -4       38.32       26.38     26.61 o 
   3   9  -4        4.92      -16.80     44.96 o 
   4   9  -4      201.03      329.19     77.17 o 
   5   9  -4       22.80       10.86     49.95 o 
   6   9  -4      882.15      938.19    108.23 o 
   7   9  -4        0.64       46.26     50.61 o 
   8   9  -4      753.52      608.64     90.13 o 
   9   9  -4       17.57       81.74     57.27 o 
  10   9  -4      424.17      285.53     75.94 o 
  11   9  -4       21.53       35.69     55.82 o 
  12   9  -4      259.77      251.29     50.58 o 
  13   9  -4      120.24      117.96     32.40 o 
   0  10  -4      102.01       46.55     55.38 o 
   1  10  -4       14.58       54.15     54.44 o 
   2  10  -4      123.63      208.21     69.65 o 
   3  10  -4       37.10       25.63     57.99 o 
   4  10  -4      120.20      216.18     77.32 o 
   5  10  -4      431.19      312.25     84.92 o 
   2   0  -3     4187.91     3572.27    113.59 o 
   4   0  -3     1980.35     1820.56     75.58 o 
   6   0  -3     4202.05     4140.83    100.16 o 
   8   0  -3     5839.02     6358.08    116.24 o 
  10   0  -3     3775.92     3526.24     97.19 o 
  12   0  -3     1313.13     1197.04     39.98 o 
  14   0  -3      115.34      137.15     20.49 o 
  16   0  -3      964.61      885.85     51.85 o 
  18   0  -3      135.56      131.69     28.67 o 
  20   0  -3      142.88      139.39     30.97 o 
  22   0  -3      749.34      813.49     63.35 o 
  24   0  -3      937.48      892.50     64.03 o 
  26   0  -3      282.88      196.19     96.32 o 
  28   0  -3       88.52      128.85     39.97 o 
   0   1  -3    20240.13    20838.76    409.04 o 
   1   1  -3     4509.02     4405.99     76.85 o 
   2   1  -3    12905.35    13676.01    272.72 o 
   3   1  -3     2725.04     2473.44     70.80 o 
   4   1  -3      717.59      910.18     27.36 o 
   5   1  -3     3202.94     3135.45     64.93 o 
   6   1  -3     3236.91     3341.74     51.46 o 
   7   1  -3       25.84       26.78      5.02 o 
   8   1  -3     1625.56     1817.45     32.30 o 
   9   1  -3     1149.71     1147.29     24.94 o 
  10   1  -3      277.58      257.01     14.24 o 
  11   1  -3     4789.24     4698.29    101.36 o 
  12   1  -3      384.12      374.43     18.97 o 
  13   1  -3      612.19      620.59     25.14 o 
  14   1  -3       17.74       33.75     11.48 o 
  15   1  -3      316.53      329.07     21.39 o 
  16   1  -3      307.21      292.25     21.29 o 
  17   1  -3      404.06      419.02     30.06 o 
  18   1  -3      110.95      114.38     19.59 o 
  19   1  -3      182.85      207.08     33.85 o 
  20   1  -3       62.48       66.17     19.45 o 
  21   1  -3      227.51      229.36     27.47 o 
  22   1  -3      280.27      256.18     28.71 o 
  23   1  -3      569.70      554.22     36.96 o 
  24   1  -3       23.83       21.11     22.20 o 
  25   1  -3      780.55      716.34     46.67 o 
  26   1  -3       15.76       58.00     22.26 o 
  27   1  -3       57.42       62.28     24.69 o 
  28   1  -3        8.43      -12.69     20.14 o 
   1   2  -3    12252.51    13225.01    251.38 o 
   2   2  -3    15533.57    16127.63    480.79 o 
   3   2  -3     2134.27     1921.35     40.38 o 
   4   2  -3      741.40      788.29     24.29 o 
   5   2  -3     4394.02     4113.78     84.13 o 
   6   2  -3     4544.19     4637.60     89.49 o 
   7   2  -3      182.95      226.58     10.99 o 
   8   2  -3     1870.82     1876.68     30.53 o 
   9   2  -3     2518.04     2477.74     38.65 o 
  10   2  -3     2860.08     2979.27     49.65 o 
  11   2  -3      862.92      844.64     21.91 o 
  12   2  -3     2197.80     2160.66     41.39 o 
  13   2  -3      373.23      342.28     18.38 o 
  14   2  -3     1036.94     1047.13     29.62 o 
  15   2  -3      707.10      640.42     24.40 o 
  16   2  -3      302.21      295.31     21.18 o 
  17   2  -3      544.60      546.98     29.59 o 
  18   2  -3       52.24       51.02     14.70 o 
  19   2  -3      749.80      741.65     46.39 o 
  20   2  -3      231.77      214.95     23.29 o 
  21   2  -3       11.83       28.78     18.28 o 
  22   2  -3      634.88      612.62     50.95 o 
  23   2  -3       25.43       32.61     18.05 o 
  24   2  -3      358.66      289.98     42.08 o 
  25   2  -3      155.56      124.21     25.71 o 
  26   2  -3      210.94      190.86     30.63 o 
  27   2  -3        2.26        6.48     22.16 o 
   0   3  -3     7120.90     7314.53    131.67 o 
   1   3  -3     1338.65     1375.13     27.85 o 
   2   3  -3     1389.24     1301.49     32.76 o 
   3   3  -3     2005.14     2113.30     33.55 o 
   4   3  -3     6100.85     5750.74     81.47 o 
   5   3  -3      255.06      263.04     17.29 o 
   6   3  -3     5526.11     5311.59     75.89 o 
   7   3  -3     2829.32     2914.05     64.59 o 
   8   3  -3     1719.17     1621.64     41.85 o 
   9   3  -3     1731.39     1753.35     31.86 o 
  10   3  -3     1239.28     1225.31     26.68 o 
  11   3  -3      931.99      903.37     23.32 o 
  12   3  -3      446.38      431.89     18.88 o 
  13   3  -3      395.00      384.77     19.14 o 
  14   3  -3     1504.66     1466.05     53.60 o 
  15   3  -3      193.39      172.75     18.67 o 
  16   3  -3     2636.52     2541.84     58.05 o 
  17   3  -3      291.72      300.17     24.73 o 
  18   3  -3     2147.96     2087.50     54.89 o 
  19   3  -3       80.51       47.21     16.91 o 
  20   3  -3      770.26      797.08     36.63 o 
  21   3  -3        5.01       -4.78     14.71 o 
  22   3  -3       98.12      115.86     29.80 o 
  23   3  -3       35.21       19.31     18.74 o 
  24   3  -3      219.07      229.68     33.45 o 
  25   3  -3       95.28       53.58     23.56 o 
  26   3  -3       79.59       88.25     26.78 o 
  27   3  -3       50.06       30.71     22.02 o 
   1   4  -3     6398.09     6040.08     91.40 o 
   2   4  -3     1125.72     1168.38     34.14 o 
   3   4  -3    17787.88    17613.59    230.78 o 
   4   4  -3     1215.81     1231.18     26.00 o 
   5   4  -3     5445.45     5386.40     79.50 o 
   6   4  -3      268.82      248.35     12.68 o 
   7   4  -3       87.45      100.14     10.84 o 
   8   4  -3      350.88      343.83     16.60 o 
   9   4  -3      355.16      334.79     19.06 o 
  10   4  -3      702.76      758.21     24.09 o 
  11   4  -3     1282.05     1242.12     57.22 o 
  12   4  -3       98.71       80.35     14.11 o 
  13   4  -3      890.26      921.81     32.72 o 
  14   4  -3        0.81      -11.33     11.33 o 
  15   4  -3     1964.31     1961.92     50.31 o 
  16   4  -3       22.05        7.13     14.07 o 
  17   4  -3     3642.84     3671.79     76.63 o 
  18   4  -3       26.44       26.47     15.85 o 
  19   4  -3     2616.82     2566.92     78.55 o 
  20   4  -3       76.02       48.51     17.10 o 
  21   4  -3      397.68      401.40     30.81 o 
  22   4  -3       70.94       65.36     19.48 o 
  23   4  -3       94.83       79.60     20.51 o 
  24   4  -3       86.29       52.09     27.54 o 
  25   4  -3      131.77       66.51     25.12 o 
  26   4  -3       45.12       43.29     24.18 o 
   0   5  -3     3878.11     3842.99    108.41 o 
   1   5  -3      923.93      911.30     25.16 o 
   2   5  -3     1158.97     1105.80     30.36 o 
   3   5  -3     2166.95     2149.43     44.14 o 
   4   5  -3     2514.95     2587.22     41.16 o 
   5   5  -3     1261.19     1321.53     32.62 o 
   6   5  -3     2053.85     2191.05     44.45 o 
   7   5  -3     1974.55     1875.37     58.02 o 
   8   5  -3      522.97      486.92     26.30 o 
   9   5  -3     2226.28     2090.94     80.71 o 
  10   5  -3      380.54      436.71     58.00 o 
  11   5  -3     3449.95     3561.33     78.30 o 
  12   5  -3      161.36      184.91     21.82 o 
  13   5  -3      758.02      790.80     44.69 o 
  14   5  -3     1028.51      998.73     42.42 o 
  15   5  -3       60.72       76.31     19.33 o 
  16   5  -3     1505.46     1478.95     68.14 o 
  17   5  -3       47.14       42.52     19.71 o 
  18   5  -3     1390.97     1471.21     68.19 o 
  19   5  -3        2.69       -0.01     19.83 o 
  20   5  -3      351.14      300.23     32.56 o 
  21   5  -3      230.84      302.11     33.10 o 
  22   5  -3       17.66       -6.58     20.92 o 
  23   5  -3      464.05      489.18     41.46 o 
  24   5  -3       52.61       19.27     23.86 o 
   1   6  -3       48.70       38.80     10.80 o 
   2   6  -3     2120.42     2002.63     37.99 o 
   3   6  -3      192.60      196.03     15.56 o 
   4   6  -3     1705.82     1722.18     50.58 o 
   5   6  -3       97.17      116.14     15.18 o 
   6   6  -3     1632.40     1674.70     48.79 o 
   7   6  -3       41.48       55.65     18.38 o 
   8   6  -3     3096.02     3076.75     90.50 o 
   9   6  -3      170.80      173.39     25.58 o 
  10   6  -3     4602.06     4601.19    135.69 o 
  11   6  -3       20.48       14.80     18.02 o 
  12   6  -3     2451.71     2448.33     66.27 o 
  13   6  -3       15.93       11.19     16.82 o 
  14   6  -3      433.27      486.34     33.80 o 
  15   6  -3       25.48       41.65     18.59 o 
  16   6  -3       42.24       24.65     19.28 o 
  17   6  -3       34.39       17.76     19.90 o 
  18   6  -3       27.04       10.64     19.66 o 
  19   6  -3       23.94       14.53     20.28 o 
  20   6  -3      120.66       75.63     24.75 o 
  21   6  -3       47.76       13.72     22.55 o 
  22   6  -3      684.30      758.17     55.59 o 
  23   6  -3       28.82       -2.78     24.31 o 
   0   7  -3      437.14      397.24     32.99 o 
   1   7  -3      396.33      380.36     22.93 o 
   2   7  -3     1282.34     1206.24     35.28 o 
   3   7  -3     1464.45     1504.52     39.46 o 
   4   7  -3      808.96      811.18     32.86 o 
   5   7  -3     1355.25     1388.80     52.22 o 
   6   7  -3      308.42      309.38     27.41 o 
   7   7  -3     1078.74     1123.14     43.72 o 
   8   7  -3       58.73       46.21     23.07 o 
   9   7  -3     1914.94     1902.09     83.11 o 
  10   7  -3       53.12       76.84     33.30 o 
  11   7  -3     1918.60     1972.89     88.17 o 
  12   7  -3      288.86      304.69     29.83 o 
  13   7  -3      575.61      584.95     37.25 o 
  14   7  -3      529.43      501.47     56.07 o 
  15   7  -3       37.55       32.63     23.06 o 
  16   7  -3      667.23      695.48     42.60 o 
  17   7  -3        2.12        4.42     23.22 o 
  18   7  -3      372.28      412.22     51.32 o 
  19   7  -3       10.90       17.88     22.33 o 
  20   7  -3      144.78      154.02     29.42 o 
   1   8  -3     1745.02     1815.54     60.85 o 
   2   8  -3      294.21      344.79     32.25 o 
   3   8  -3     1029.66     1066.66     90.62 o 
   4   8  -3       38.92       19.09     21.48 o 
   5   8  -3     1201.79     1287.44     77.83 o 
   6   8  -3       21.41       24.81     25.49 o 
   7   8  -3       67.62       64.82     28.23 o 
   8   8  -3       56.86       36.95     27.48 o 
   9   8  -3       38.38        0.23     39.06 o 
  10   8  -3      168.37       82.03     43.29 o 
  11   8  -3      124.26      142.62     76.56 o 
  12   8  -3      102.41       66.83     25.49 o 
  13   8  -3      265.50      296.29     31.69 o 
  14   8  -3        2.55       18.99     21.33 o 
  15   8  -3      726.25      792.99     87.35 o 
  16   8  -3      101.21       95.64     26.41 o 
  17   8  -3      657.49      727.02     46.84 o 
   0   9  -3      488.91      452.25     94.51 o 
   1   9  -3      125.34       66.44     23.43 o 
   2   9  -3      412.00      385.03    126.22 o 
   3   9  -3       11.12       89.19     54.08 o 
   4   9  -3      692.09      741.85     96.50 o 
   5   9  -3      117.04       76.96     53.36 o 
   6   9  -3      202.01      206.91     68.56 o 
   7   9  -3      183.64      307.47     75.87 o 
   8   9  -3       65.73       15.42     46.62 o 
   9   9  -3      161.29      147.33     60.96 o 
  10   9  -3      136.16      149.50     65.16 o 
  11   9  -3        2.36       25.70     48.07 o 
  12   9  -3       93.94       76.36     38.20 o 
  13   9  -3        8.73       12.18     26.86 o 
   1  10  -3       64.65      -18.03     48.72 o 
   2  10  -3       22.40      -27.80     44.16 o 
   3  10  -3      280.74      401.15     85.28 o 
   4  10  -3      116.26      107.58     60.16 o 
   5  10  -3      186.48      189.53     70.66 o 
   6  10  -3       97.35      145.01     70.59 o 
   0   0  -2    68809.91    72366.27   1952.83 o 
   2   0  -2    36915.85    38442.85   1030.86 o 
   4   0  -2    47150.58    49733.13    946.79 o 
   6   0  -2     7272.68     6958.38    154.01 o 
  10   0  -2      436.99      410.87     29.79 o 
  12   0  -2    13121.51    12841.71    276.69 o 
  14   0  -2     8290.85     7930.89    170.18 o 
  16   0  -2     3274.40     3085.95     99.29 o 
  18   0  -2     1908.97     1885.82     78.46 o 
  20   0  -2     7733.92     7540.00    202.18 o 
  22   0  -2     1149.85     1137.79    195.69 o 
  24   0  -2      240.77      308.90     48.98 o 
  26   0  -2       53.49       76.44     34.64 o 
  28   0  -2      215.28      195.92     42.45 o 
   1   1  -2    55881.44    59696.99    984.73 o 
   2   1  -2      523.90      524.35     23.60 o 
   3   1  -2     6857.70     7402.16    123.17 o 
   4   1  -2     9705.60     9876.19    166.95 o 
   5   1  -2     9721.84     9369.87    124.60 o 
   6   1  -2    11547.11    11562.31    196.80 o 
   7   1  -2     5441.18     5447.07     78.24 o 
   8   1  -2     4440.14     4387.09     67.07 o 
   9   1  -2      943.96      975.30     22.63 o 
  10   1  -2     1884.04     1908.24     38.97 o 
  11   1  -2      929.18      965.33     24.62 o 
  12   1  -2     4709.47     4917.76     79.20 o 
  13   1  -2     5249.72     5184.11     76.41 o 
  14   1  -2     2046.36     1943.60     40.95 o 
  15   1  -2     7559.15     7105.53    101.50 o 
  16   1  -2     1271.18     1210.44     33.39 o 
  17   1  -2     1428.71     1396.24     50.14 o 
  18   1  -2       59.03       28.06     13.67 o 
  19   1  -2     1792.12     1727.73     57.63 o 
  20   1  -2      884.12      856.35     57.07 o 
  21   1  -2     1854.72     1871.94     67.84 o 
  22   1  -2      121.86      115.31     22.02 o 
  23   1  -2      569.01      631.59     60.18 o 
  24   1  -2      522.99      528.80     37.94 o 
  25   1  -2        1.55       26.18     20.11 o 
  26   1  -2      470.90      505.51     46.07 o 
  27   1  -2       72.24      100.18     26.83 o 
  28   1  -2      366.31      441.01     40.90 o 
   0   2  -2     2549.40     2597.09     88.11 o 
   1   2  -2     1126.52     1328.15     39.17 o 
   2   2  -2     7481.48     8193.82    142.53 o 
   3   2  -2     3377.56     3154.39     46.60 o 
   4   2  -2     1816.00     1866.41     28.30 o 
   5   2  -2    14223.99    14349.21    187.14 o 
   6   2  -2      385.68      405.62     14.66 o 
   7   2  -2    24497.23    24839.79    281.34 o 
   8   2  -2      715.62      609.04     16.95 o 
   9   2  -2     9950.01     9472.19    108.59 o 
  10   2  -2     1048.02     1024.26     30.23 o 
  11   2  -2     4309.67     4079.44     62.25 o 
  12   2  -2     1126.06     1043.84     27.52 o 
  13   2  -2     3860.53     3838.81     80.03 o 
  14   2  -2     1403.94     1375.11     34.45 o 
  15   2  -2     1434.70     1474.32     38.70 o 
  16   2  -2       30.73       25.01     10.90 o 
  17   2  -2      122.82      137.51     15.91 o 
  18   2  -2      168.57      174.19     18.62 o 
  19   2  -2      461.23      458.21     25.94 o 
  20   2  -2      163.89      167.44     18.84 o 
  21   2  -2     1999.00     2136.09     65.46 o 
  22   2  -2      198.00      160.22     29.27 o 
  23   2  -2      488.45      460.03     35.27 o 
  24   2  -2       23.31        6.27     17.00 o 
  25   2  -2      796.85      853.76     47.15 o 
  26   2  -2       55.12       73.13     24.42 o 
  27   2  -2     1028.43     1160.68    119.57 o 
  28   2  -2       10.86       32.56     22.59 o 
   1   3  -2      110.47      109.81      9.07 o 
   2   3  -2     1070.57      976.93     25.99 o 
   3   3  -2     1890.97     1908.56     33.93 o 
   4   3  -2     5046.16     4997.31     79.85 o 
   5   3  -2      225.34      219.39     14.91 o 
   6   3  -2    13971.19    13939.71    203.07 o 
   7   3  -2      162.80      162.11     12.08 o 
   8   3  -2     6907.35     6860.45     84.17 o 
   9   3  -2       61.19       71.53      9.74 o 
  10   3  -2     6538.97     6520.01     89.00 o 
  11   3  -2       69.77       83.35     15.87 o 
  12   3  -2     1276.57     1265.58     33.81 o 
  13   3  -2      960.24      943.49     28.34 o 
  14   3  -2     2528.47     2525.95     48.99 o 
  15   3  -2      184.57      209.47     18.84 o 
  16   3  -2     1432.43     1457.61     38.31 o 
  17   3  -2      743.67      745.46     40.71 o 
  18   3  -2      608.86      655.07     43.15 o 
  19   3  -2      296.14      335.60     26.55 o 
  20   3  -2     1342.11     1325.53     55.02 o 
  21   3  -2       78.85      101.66     21.33 o 
  22   3  -2      276.08      272.92     27.43 o 
  23   3  -2       21.42       12.83     16.85 o 
  24   3  -2      194.19      216.53     30.35 o 
  25   3  -2       65.84       49.92     23.46 o 
  26   3  -2      768.11      660.96     52.36 o 
  27   3  -2       26.29       39.59     23.84 o 
   0   4  -2     4956.54     4567.23    116.87 o 
   1   4  -2      107.53      109.80     12.87 o 
   2   4  -2     3987.44     3895.73     63.89 o 
   3   4  -2      186.59      229.16     12.97 o 
   4   4  -2     1622.47     1605.78     27.70 o 
   5   4  -2     2434.14     2411.93     49.71 o 
   6   4  -2     2151.83     2171.55     41.22 o 
   7   4  -2     5236.82     5274.90     91.40 o 
   8   4  -2       20.90       -0.58      8.52 o 
   9   4  -2      714.95      678.48     24.17 o 
  10   4  -2      107.10      129.15     13.62 o 
  11   4  -2       25.17       11.77     10.30 o 
  12   4  -2      333.17      348.78     24.19 o 
  13   4  -2      881.80      836.51     35.69 o 
  14   4  -2     1325.20     1327.57     40.15 o 
  15   4  -2      559.49      498.24     27.70 o 
  16   4  -2      638.57      610.52     34.71 o 
  17   4  -2       31.19       43.30     21.73 o 
  18   4  -2      493.01      524.68     31.31 o 
  19   4  -2      138.91      142.95     21.54 o 
  20   4  -2      683.73      774.93     55.65 o 
  21   4  -2      360.31      421.61     31.29 o 
  22   4  -2      331.66      321.44     30.16 o 
  23   4  -2      101.75      103.57     26.23 o 
  24   4  -2       27.37       16.97     19.66 o 
  25   4  -2       49.50       16.73     26.19 o 
  26   4  -2        7.45       27.47     24.56 o 
   1   5  -2     5819.98     5651.37     80.10 o 
   2   5  -2      139.39      108.85     11.28 o 
   3   5  -2     1546.69     1485.46     29.60 o 
   4   5  -2       82.91       82.40      9.46 o 
   5   5  -2      479.96      461.63     20.08 o 
   6   5  -2      467.73      439.46     22.25 o 
   7   5  -2      165.70      176.26     14.82 o 
   8   5  -2      351.25      338.97     18.77 o 
   9   5  -2       54.65       55.50     15.11 o 
  10   5  -2        3.96        3.37     11.27 o 
  11   5  -2      194.32      195.80     21.38 o 
  12   5  -2       78.10       77.63     22.04 o 
  13   5  -2     1377.73     1452.91     48.76 o 
  14   5  -2      466.05      447.65     31.48 o 
  15   5  -2     1470.15     1420.72     50.34 o 
  16   5  -2      112.96      129.70     22.07 o 
  17   5  -2      274.58      246.39     27.72 o 
  18   5  -2       39.49       24.39     18.62 o 
  19   5  -2      527.26      515.03     35.68 o 
  20   5  -2      177.67      149.45     26.07 o 
  21   5  -2      482.80      457.60     37.95 o 
  22   5  -2        9.94       40.16     20.85 o 
  23   5  -2      127.38       96.61     26.17 o 
  24   5  -2        8.71       -4.20     22.64 o 
  25   5  -2        4.71        7.10     25.17 o 
   0   6  -2     2189.53     2238.31     71.72 o 
   1   6  -2      170.76      202.16     15.73 o 
   2   6  -2     1372.79     1419.68     35.40 o 
   3   6  -2      104.36      103.43     14.84 o 
   4   6  -2      506.69      525.17     21.08 o 
   5   6  -2       42.53       24.30     11.67 o 
   6   6  -2       51.12       47.52     16.82 o 
   7   6  -2      442.56      448.15     33.13 o 
   8   6  -2      769.81      846.54     39.74 o 
   9   6  -2      173.83      218.67     32.78 o 
  10   6  -2       45.26       51.10     25.76 o 
  11   6  -2       46.01       39.83     26.24 o 
  12   6  -2     1629.73     1739.78     54.90 o 
  13   6  -2      170.19      145.06     22.92 o 
  14   6  -2      989.22     1083.42     45.80 o 
  15   6  -2       33.91       23.68     17.75 o 
  16   6  -2      144.30      123.80     23.49 o 
  17   6  -2       19.87      -16.77     16.77 o 
  18   6  -2      246.14      220.32     38.49 o 
  19   6  -2       23.13       24.06     20.72 o 
  20   6  -2      463.56      408.11     45.51 o 
  21   6  -2       16.55        9.97     22.52 o 
  22   6  -2      233.77      248.65     34.26 o 
  23   6  -2       20.93       39.58     26.13 o 
   1   7  -2     3057.18     3113.62     83.83 o 
   2   7  -2      127.18      141.96     16.37 o 
   3   7  -2       54.58       43.97     13.74 o 
   4   7  -2      315.06      342.64     22.02 o 
   5   7  -2      368.52      394.08     42.59 o 
   6   7  -2      214.18      233.41     35.37 o 
   7   7  -2      499.29      512.66     52.74 o 
   8   7  -2      129.74      114.82     30.12 o 
   9   7  -2      157.14      185.46     34.42 o 
  10   7  -2      140.46      174.66     56.36 o 
  11   7  -2      128.99       80.52     31.49 o 
  12   7  -2      104.86      112.97     22.75 o 
  13   7  -2      384.05      403.37     33.45 o 
  14   7  -2      199.38      180.68     26.43 o 
  15   7  -2      375.31      374.52     33.47 o 
  16   7  -2       40.11       30.06     20.60 o 
  17   7  -2       63.70       16.13     20.62 o 
  18   7  -2        4.89       -7.37     19.40 o 
  19   7  -2      206.90      199.65     40.94 o 
  20   7  -2       17.94        2.01     22.11 o 
  21   7  -2      386.96      296.60     37.24 o 
   0   8  -2      748.53      688.44     44.51 o 
   1   8  -2       42.47       33.62     14.85 o 
   2   8  -2      539.46      532.05     28.80 o 
   3   8  -2      227.29      199.01     22.33 o 
   4   8  -2      383.88      379.03     41.51 o 
   5   8  -2      584.84      606.90     52.48 o 
   6   8  -2       59.48       40.36     57.16 o 
   7   8  -2     1094.96     1171.59    113.55 o 
   8   8  -2      116.49      101.93     32.51 o 
   9   8  -2      427.59      458.24     48.94 o 
  10   8  -2       50.45       -9.05     25.24 o 
  11   8  -2      170.47      149.58     29.46 o 
  12   8  -2      328.06      305.04     34.13 o 
  13   8  -2      394.64      382.52     35.54 o 
  14   8  -2      408.59      450.90     49.43 o 
  15   8  -2      256.39      268.57     32.78 o 
  16   8  -2       31.75      -15.80     21.23 o 
  17   8  -2        3.65       -2.77     22.94 o 
  18   8  -2       52.56       32.00     25.67 o 
   1   9  -2      155.68      167.12     39.34 o 
   2   9  -2       16.39       11.24     28.66 o 
   3   9  -2      151.66      187.94     62.19 o 
   4   9  -2      251.62      272.65     70.59 o 
   5   9  -2       11.69        8.33     44.89 o 
   6   9  -2     1144.33     1165.33    135.27 o 
   7   9  -2       15.27       26.62     44.49 o 
   8   9  -2      730.15      847.71     99.26 o 
   9   9  -2       13.81       -3.55     29.95 o 
  10   9  -2      247.38      286.35     49.09 o 
  11   9  -2        3.04      -17.83     22.10 o 
  12   9  -2      242.19      245.36     32.17 o 
  13   9  -2       62.71       32.52     22.89 o 
  14   9  -2      303.24      267.03     40.45 o 
   0  10  -2      275.64      367.56     78.33 o 
   1  10  -2       15.41      -43.44     43.44 o 
   2  10  -2      104.62       94.98     57.99 o 
   3  10  -2        3.51       25.99     48.29 o 
   4  10  -2       14.27       53.36     53.21 o 
   5  10  -2      282.62      276.48     77.25 o 
   6  10  -2       54.84      139.87     63.71 o 
   7  10  -2      661.94      688.85     99.40 o 
   2   0  -1    24594.83    26696.37    518.50 o 
   4   0  -1     8860.81     9151.99    186.35 o 
   6   0  -1     8808.16     8592.20    233.59 o 
   8   0  -1     1555.41     1341.71     53.23 o 
  10   0  -1    11181.79    10666.62    188.43 o 
  12   0  -1    13201.33    13030.03    230.37 o 
  14   0  -1      260.16      272.84     20.86 o 
  16   0  -1      780.66      852.72     40.91 o 
  18   0  -1     2414.75     2445.80    146.89 o 
  20   0  -1      364.88      411.00     85.21 o 
  22   0  -1       91.70      120.65     30.68 o 
  24   0  -1      858.48      839.66     62.91 o 
  26   0  -1      442.17      508.08     55.94 o 
  28   0  -1       74.02       74.64     57.59 o 
   1   1  -1     4310.16     4826.43     82.65 o 
   2   1  -1     3872.79     3726.50     49.64 o 
   3   1  -1     4477.39     4858.37     73.70 o 
   4   1  -1    32925.81    34074.49    468.23 o 
   5   1  -1     4145.87     4292.47     69.31 o 
   6   1  -1      682.64      693.18     24.17 o 
   7   1  -1     3171.90     3116.32     51.01 o 
   8   1  -1     1683.57     1753.00     37.46 o 
   9   1  -1    14372.84    14112.88    166.15 o 
  10   1  -1     1037.38     1106.95     29.94 o 
  11   1  -1    14341.62    13701.01    167.18 o 
  12   1  -1      194.59      239.16     14.91 o 
  13   1  -1     1942.92     1908.40     39.05 o 
  14   1  -1      110.71       73.80     11.57 o 
  15   1  -1       55.13       61.02     12.13 o 
  16   1  -1     2009.76     2039.92     47.94 o 
  17   1  -1      325.86      341.99     21.85 o 
  18   1  -1       53.77       43.59     13.01 o 
  19   1  -1      318.76      363.42     36.62 o 
  20   1  -1      430.45      431.23     29.42 o 
  21   1  -1      394.49      446.75     29.28 o 
  22   1  -1       50.34       45.28     18.51 o 
  23   1  -1      614.06      668.16     39.99 o 
  24   1  -1      211.10      251.98     30.81 o 
  25   1  -1      820.44      856.61     53.78 o 
  26   1  -1       32.95       37.14     20.99 o 
  27   1  -1      206.84      156.13     31.34 o 
  28   1  -1       19.62       39.16     22.96 o 
   1   2  -1    16741.38    16426.95    230.42 o 
   2   2  -1      280.99      268.12      9.69 o 
   3   2  -1      698.88      762.91     18.40 o 
   4   2  -1     7875.34     8405.99    126.75 o 
   5   2  -1    14093.67    14691.23    171.46 o 
   6   2  -1     9722.28    10213.57    122.63 o 
   7   2  -1      846.96      870.15     26.56 o 
   8   2  -1     4591.41     4457.66     61.54 o 
   9   2  -1     2589.69     2651.70     60.47 o 
  10   2  -1    13284.50    12763.74    154.54 o 
  11   2  -1      380.21      452.21     18.54 o 
  12   2  -1     2897.82     2832.29     49.16 o 
  13   2  -1      636.39      679.41     23.29 o 
  14   2  -1      915.38      954.99     41.05 o 
  15   2  -1     3617.61     3570.29     61.84 o 
  16   2  -1       87.33      103.41     13.80 o 
  17   2  -1     3310.18     3096.29     59.53 o 
  18   2  -1      161.14      168.30     17.90 o 
  19   2  -1     2063.52     2093.03     49.36 o 
  20   2  -1       79.40       84.50     15.52 o 
  21   2  -1      229.05      212.56     23.67 o 
  22   2  -1      349.68      375.05     35.32 o 
  23   2  -1      148.91      114.07     33.05 o 
  24   2  -1      620.37      641.00     40.13 o 
  25   2  -1      286.54      257.70     33.40 o 
  26   2  -1      477.29      498.32     46.73 o 
  27   2  -1       35.94       34.96     25.01 o 
  28   2  -1       27.24       23.50     23.04 o 
   0   3  -1    16243.00    15883.08    322.51 o 
   1   3  -1      125.24      165.42     11.99 o 
   2   3  -1    17428.66    17549.76    222.48 o 
   3   3  -1      465.14      501.92     15.13 o 
   4   3  -1    15428.85    15913.29    297.60 o 
   5   3  -1     1716.67     1832.19     39.36 o 
   6   3  -1    12070.87    12597.60    194.70 o 
   7   3  -1     1204.26     1193.18     36.19 o 
   8   3  -1      562.49      589.13     20.18 o 
   9   3  -1       67.98       71.62     13.50 o 
  10   3  -1      229.83      197.96     13.42 o 
  11   3  -1       31.09       23.10      8.72 o 
  12   3  -1      169.28      152.89     13.79 o 
  13   3  -1      777.30      666.36     24.38 o 
  14   3  -1     2181.00     2156.40     45.44 o 
  15   3  -1       34.17       30.07     11.72 o 
  16   3  -1     4124.40     4107.71     70.46 o 
  17   3  -1       85.77       86.55     15.09 o 
  18   3  -1     5406.33     5452.58     89.04 o 
  19   3  -1        5.68        2.98     14.97 o 
  20   3  -1     2041.78     1976.99     58.76 o 
  21   3  -1       17.64       14.86     15.11 o 
  22   3  -1      226.43      216.32     24.78 o 
  23   3  -1       83.38       69.57     21.86 o 
  24   3  -1      426.86      467.31     39.43 o 
  25   3  -1       71.41       48.60     22.75 o 
  26   3  -1      347.36      352.02     36.57 o 
  27   3  -1       34.40       19.95     22.08 o 
   1   4  -1    15269.12    15169.37    178.95 o 
   2   4  -1      163.33      128.45      9.42 o 
   3   4  -1     9415.52     9116.14    114.10 o 
   4   4  -1     1693.49     1709.61     36.88 o 
   5   4  -1    11069.62    11272.57    170.46 o 
   6   4  -1     3164.31     3151.09     54.89 o 
   7   4  -1     1426.65     1492.89     36.98 o 
   8   4  -1     2606.31     2524.07     52.32 o 
   9   4  -1      240.94      274.73     17.75 o 
  10   4  -1     3027.65     3044.64     56.55 o 
  11   4  -1     1318.93     1423.73     36.68 o 
  12   4  -1     2011.80     2055.32     46.81 o 
  13   4  -1      506.52      525.66     26.28 o 
  14   4  -1      447.22      454.92     25.47 o 
  15   4  -1     3279.21     3202.94     75.99 o 
  16   4  -1      361.76      372.57     34.01 o 
  17   4  -1     3722.48     3631.57     88.79 o 
  18   4  -1        9.94       36.38     15.95 o 
  19   4  -1     3048.63     2929.96     69.42 o 
  20   4  -1       62.59       70.27     19.88 o 
  21   4  -1      498.30      481.36     31.31 o 
  22   4  -1       33.67       46.28     18.61 o 
  23   4  -1      202.65      196.28     26.30 o 
  24   4  -1      147.78      114.33     22.96 o 
  25   4  -1      307.04      234.06     33.18 o 
  26   4  -1      130.57      117.84     31.39 o 
   0   5  -1      357.91      338.74     24.11 o 
   1   5  -1      990.58      990.46     33.06 o 
   2   5  -1     1108.63     1075.14     25.86 o 
   3   5  -1     2756.07     2679.01     43.09 o 
   4   5  -1     4099.71     4093.54     63.30 o 
   5   5  -1     5764.41     5686.13     99.19 o 
   6   5  -1      100.31      119.19     14.13 o 
   7   5  -1     4764.28     4773.40     76.15 o 
   8   5  -1      137.36      112.27     14.03 o 
   9   5  -1     6824.37     6866.12    116.58 o 
  10   5  -1      431.64      467.51     20.76 o 
  11   5  -1     6113.26     6187.57    113.39 o 
  12   5  -1      244.76      285.68     25.41 o 
  13   5  -1     2880.62     2817.55     70.26 o 
  14   5  -1      517.99      474.83     31.68 o 
  15   5  -1      918.07      852.39     51.44 o 
  16   5  -1     1324.83     1256.91     49.26 o 
  17   5  -1       38.25       31.12     18.28 o 
  18   5  -1      896.66      905.65     45.99 o 
  19   5  -1       54.72       60.00     20.62 o 
  20   5  -1      299.37      294.09     30.84 o 
  21   5  -1      143.89      121.92     25.21 o 
  22   5  -1        3.07       -5.40     19.41 o 
  23   5  -1      730.63      867.93     51.33 o 
  24   5  -1       43.84       38.65     24.81 o 
  25   5  -1      764.82      958.71     54.46 o 
   1   6  -1      439.59      453.95     18.99 o 
   2   6  -1     2442.42     2493.03     44.13 o 
   3   6  -1      205.66      197.88     14.18 o 
   4   6  -1     3185.88     3272.36     57.24 o 
   5   6  -1      279.28      294.43     22.24 o 
   6   6  -1     2859.16     2907.01     63.62 o 
   7   6  -1      269.33      254.97     36.39 o 
   8   6  -1     4840.69     4648.07    140.90 o 
   9   6  -1      212.37      224.20     50.35 o 
  10   6  -1     8542.68     8580.57    173.60 o 
  11   6  -1       58.12       49.30     19.13 o 
  12   6  -1     3643.05     3665.46     83.94 o 
  13   6  -1      230.92      212.63     25.77 o 
  14   6  -1     1098.10     1056.91     45.28 o 
  15   6  -1       26.28        1.35     16.55 o 
  16   6  -1       20.56       15.81     18.46 o 
  17   6  -1       21.26       -1.82     17.93 o 
  18   6  -1       16.46      -13.71     17.69 o 
  19   6  -1      142.96      177.18     27.61 o 
  20   6  -1       97.08       46.24     23.29 o 
  21   6  -1       81.19       74.09     25.47 o 
  22   6  -1      659.89      696.33     47.41 o 
  23   6  -1       40.71       53.41     27.71 o 
   0   7  -1     2344.15     2510.29     62.61 o 
   1   7  -1      844.18      815.44     34.88 o 
   2   7  -1     2146.64     2267.05     53.41 o 
   3   7  -1     2472.87     2470.41     56.50 o 
   4   7  -1     1780.16     1601.84     57.74 o 
   5   7  -1      600.28      660.50     48.10 o 
   6   7  -1      777.54      724.96     63.13 o 
   7   7  -1     1429.72     1563.28     73.20 o 
   8   7  -1       61.85       29.88     33.48 o 
   9   7  -1     2549.79     2479.71     98.48 o 
  10   7  -1       44.33       11.50     45.43 o 
  11   7  -1     2005.76     2111.55     73.80 o 
  12   7  -1      199.27      190.19     26.45 o 
  13   7  -1      601.81      548.64     36.96 o 
  14   7  -1      574.72      648.22     43.19 o 
  15   7  -1       56.49       36.84     20.83 o 
  16   7  -1      742.17      830.97     49.52 o 
  17   7  -1       39.05       42.33     22.23 o 
  18   7  -1      720.03      746.90     44.75 o 
  19   7  -1       25.61       41.58     23.38 o 
  20   7  -1      390.97      420.93     40.02 o 
  21   7  -1      211.56      160.60     32.82 o 
   1   8  -1     1676.47     1665.38     69.98 o 
   2   8  -1      477.93      436.35     32.64 o 
   3   8  -1     3268.74     3319.77     79.45 o 
   4   8  -1       25.24       43.35     22.58 o 
   5   8  -1     1420.41     1459.20     60.72 o 
   6   8  -1       31.60       46.97     39.56 o 
   7   8  -1       88.88      102.32     33.66 o 
   8   8  -1       67.28       44.07     28.95 o 
   9   8  -1       12.82       14.80     25.49 o 
  10   8  -1        9.60       31.44     27.18 o 
  11   8  -1      107.87      127.36     28.41 o 
  12   8  -1       98.53       76.56     22.50 o 
  13   8  -1      141.15      162.67     26.54 o 
  14   8  -1       72.08       65.12     23.37 o 
  15   8  -1      657.33      714.89     72.62 o 
  16   8  -1       82.63       98.68     27.01 o 
  17   8  -1     1068.17     1075.63     79.02 o 
  18   8  -1       19.68       20.39     28.18 o 
   0   9  -1      481.16      510.30     51.18 o 
   1   9  -1        0.55       -8.30     21.09 o 
   2   9  -1      774.12      764.86     52.06 o 
   3   9  -1      291.73      310.89     36.09 o 
   4   9  -1      991.19     1047.93     93.17 o 
   5   9  -1      174.18      214.30     41.30 o 
   6   9  -1      147.84       86.75     33.54 o 
   7   9  -1      375.39      546.43     74.35 o 
   8   9  -1       28.86       22.24     30.07 o 
   9   9  -1      266.16      308.72     48.70 o 
  10   9  -1      118.76       97.16     36.60 o 
  11   9  -1      111.77      117.29     29.94 o 
  12   9  -1       66.42       56.97     28.19 o 
  13   9  -1       48.67       51.14     41.88 o 
  14   9  -1      226.66      278.08     40.62 o 
   1  10  -1      133.33      140.09     61.90 o 
   2  10  -1       60.18       93.39     56.90 o 
   3  10  -1       98.26      113.23     59.65 o 
   4  10  -1      108.30      140.38     61.90 o 
   5  10  -1      228.14      228.63     72.69 o 
   6  10  -1      150.13      128.21     65.08 o 
   7  10  -1        5.39      -11.44     53.50 o 
   8  10  -1      294.34      309.42     87.17 o 
   2   0   0    34064.26    35629.45    983.00 o 
   4   0   0     1363.01     2186.32     65.12 o 
   6   0   0    30750.64    35300.79    876.36 o 
   8   0   0      417.62      354.90     29.71 o 
  10   0   0      132.79       90.90     21.82 o 
  12   0   0     2940.70     2912.06     71.44 o 
  14   0   0    18222.52    18115.35    266.14 o 
  16   0   0     9930.25     9641.65    185.93 o 
  18   0   0     5649.61     5790.24    131.03 o 
  20   0   0     9948.99    10097.33    203.56 o 
  22   0   0     1590.10     1672.88     81.80 o 
  24   0   0      818.08      842.55     63.81 o 
  26   0   0       30.74       61.67     30.48 o 
  28   0   0        0.26       17.18     26.10 o 
   1   1   0    36062.07    37141.26    506.64 o 
   2   1   0     6110.95     5858.31     85.02 o 
   3   1   0    48290.88    51981.20    816.19 o 
   4   1   0    15640.92    16805.15    235.35 o 
   5   1   0    12788.23    14641.10    208.17 o 
   6   1   0    14292.43    15261.27    252.94 o 
   7   1   0     3880.85     4264.34     64.74 o 
   8   1   0    25204.20    24602.84    278.45 o 
   9   1   0     1528.43     1626.10     26.95 o 
  10   1   0     9066.48     8116.13    104.36 o 
  11   1   0     2794.27     2689.03     42.64 o 
  12   1   0     3268.54     3164.34     55.47 o 
  13   1   0     9877.97     9584.86    115.78 o 
  14   1   0     4339.24     4395.45     64.44 o 
  15   1   0     6664.39     6424.01     93.05 o 
  16   1   0      973.05     1045.44     36.30 o 
  17   1   0     1875.22     2002.89     72.36 o 
  18   1   0      470.57      516.36     25.39 o 
  19   1   0     4741.86     4887.73     91.26 o 
  20   1   0       11.32       43.61     15.84 o 
  21   1   0     4011.89     3888.08     81.71 o 
  22   1   0      116.61      177.45     21.89 o 
  23   1   0      728.40      793.45     38.29 o 
  24   1   0      811.97      793.33     39.01 o 
  25   1   0       68.49       86.05     23.49 o 
  26   1   0      776.60      787.95     45.42 o 
  27   1   0       45.52       48.38     23.16 o 
  28   1   0      592.58      587.83     44.25 o 
   0   2   0        4.91       -7.19      7.19 o 
   1   2   0      515.80      708.96     18.51 o 
   2   2   0      144.36      140.13     10.96 o 
   3   2   0      717.08      998.63     23.13 o 
   4   2   0      468.55      489.12     56.54 o 
   5   2   0    44948.41    46233.06    809.10 o 
   6   2   0     8158.51     8663.39    114.96 o 
   7   2   0    39175.43    38710.72    427.89 o 
   8   2   0      520.16      489.99     14.75 o 
   9   2   0     9995.82     9071.60    104.61 o 
  10   2   0      121.73      122.36     11.09 o 
  11   2   0    17763.35    17086.01    201.85 o 
  12   2   0       54.62       76.19     10.81 o 
  13   2   0     9000.66     9243.85    121.42 o 
  14   2   0     1500.17     1431.28     35.13 o 
  15   2   0     5989.31     5891.03     88.26 o 
  16   2   0      817.19      764.18     28.31 o 
  17   2   0      708.20      752.49     39.76 o 
  18   2   0       34.79       40.18     13.21 o 
  19   2   0     1583.74     1476.88     41.40 o 
  20   2   0       29.81       28.61     14.38 o 
  21   2   0      835.91      833.06     38.89 o 
  22   2   0      867.29      820.67     43.60 o 
  23   2   0      183.39      204.86     24.50 o 
  24   2   0       28.93       13.91     18.05 o 
  25   2   0     1592.04     1493.82     71.35 o 
  26   2   0        7.61       26.12     30.85 o 
  27   2   0     1039.18     1043.39     53.45 o 
  28   2   0        6.21        5.98     21.81 o 
   1   3   0     3094.08     3360.47     59.37 o 
   2   3   0     2115.95     2418.25     46.49 o 
   3   3   0     1363.31     1328.20     36.92 o 
   4   3   0     3934.99     3814.04    101.76 o 
   5   3   0     3040.18     3071.09     49.08 o 
   6   3   0    30174.01    30441.33    375.96 o 
   7   3   0     4395.69     5071.38     68.16 o 
   8   3   0    23765.83    23629.90    269.54 o 
   9   3   0     1621.64     1665.14     36.45 o 
  10   3   0    11360.29    11370.34    154.44 o 
  11   3   0      252.16      314.20     17.21 o 
  12   3   0     6440.19     6463.27     91.24 o 
  13   3   0      527.43      539.56     24.90 o 
  14   3   0     3835.86     3740.31     63.86 o 
  15   3   0      769.90      843.47     29.17 o 
  16   3   0     1187.24     1083.00     33.47 o 
  17   3   0      785.23      854.68     48.82 o 
  18   3   0       66.59       80.37     15.97 o 
  19   3   0      529.14      586.36     28.31 o 
  20   3   0     1153.30     1023.99     36.85 o 
  21   3   0      377.74      354.89     28.54 o 
  22   3   0     1109.04     1153.25     44.99 o 
  23   3   0       28.06       44.38     17.78 o 
  24   3   0       36.75       12.45     21.17 o 
  25   3   0       54.06       68.37     22.72 o 
  26   3   0      784.23      955.86     50.98 o 
  27   3   0       12.33       20.39     22.26 o 
   0   4   0    13800.64    13592.31    230.21 o 
   1   4   0        2.54       -1.25      6.67 o 
   2   4   0    13468.78    13571.02    150.62 o 
   3   4   0      124.31      131.92     11.67 o 
   4   4   0     5395.72     5314.10     89.54 o 
   5   4   0     4242.14     3881.36     62.72 o 
   6   4   0     3699.59     3766.15    101.95 o 
   7   4   0     3339.50     3252.64     62.13 o 
   8   4   0      441.73      450.94     18.66 o 
   9   4   0     5988.27     6230.32     84.83 o 
  10   4   0      242.92      267.10     16.11 o 
  11   4   0     1067.96     1030.85     26.38 o 
  12   4   0      835.26      844.51     30.01 o 
  13   4   0      225.83      222.84     18.93 o 
  14   4   0     2631.67     2761.92     59.29 o 
  15   4   0     1529.88     1405.76     41.72 o 
  16   4   0     1462.97     1403.68     64.62 o 
  17   4   0      150.53      143.43     23.20 o 
  18   4   0     1141.11     1090.68     49.79 o 
  19   4   0      230.55      271.08     52.87 o 
  20   4   0      988.47     1054.33     47.08 o 
  21   4   0      236.48      245.37     28.78 o 
  22   4   0      859.60     1027.29     75.70 o 
  23   4   0        0.62        1.06     19.55 o 
  24   4   0      136.92      117.27     26.48 o 
  25   4   0      112.57      102.77     26.94 o 
  26   4   0       12.28       -3.15     24.65 o 
   1   5   0     7690.65     7395.05     92.32 o 
   2   5   0      422.35      457.00     20.14 o 
   3   5   0     6242.24     6320.67     87.16 o 
   4   5   0      433.66      381.60     21.62 o 
   5   5   0     2205.86     2296.77     46.50 o 
   6   5   0     1570.67     1644.93     37.10 o 
   7   5   0      140.47      109.21     11.74 o 
   8   5   0      103.54       79.09     14.74 o 
   9   5   0      331.73      413.70     35.14 o 
  10   5   0      284.01      332.80     20.84 o 
  11   5   0      286.30      282.56     22.60 o 
  12   5   0        3.34       -1.65     11.62 o 
  13   5   0     1315.23     1434.69     58.42 o 
  14   5   0      333.70      251.20     27.10 o 
  15   5   0     1744.85     1939.91     81.55 o 
  16   5   0       67.14       43.41     18.40 o 
  17   5   0      726.21      753.55     52.37 o 
  18   5   0       18.83       -3.56     16.70 o 
  19   5   0     1103.02     1020.35     47.05 o 
  20   5   0       85.12       68.75     21.08 o 
  21   5   0      820.98      847.68     59.93 o 
  22   5   0       50.91       52.67     22.44 o 
  23   5   0      400.13      404.54     38.76 o 
  24   5   0        5.16       17.73     22.49 o 
  25   5   0        2.63        8.11     23.72 o 
   0   6   0     6600.67     6673.06    164.90 o 
   1   6   0      116.07      100.25     12.90 o 
   2   6   0     1742.42     1753.75     38.57 o 
   3   6   0      112.35       96.93     12.68 o 
   4   6   0      117.54      140.35     16.88 o 
   5   6   0        0.07        1.11     11.26 o 
   6   6   0      377.94      406.15     26.90 o 
   7   6   0        0.58      -10.90     10.90 o 
   8   6   0     1002.20      921.91     50.09 o 
   9   6   0      576.09      538.05    102.88 o 
  10   6   0        1.52      -11.14     15.99 o 
  11   6   0      518.86      475.70     31.02 o 
  12   6   0      553.79      500.17     56.42 o 
  13   6   0       23.18        9.40     16.66 o 
  14   6   0      927.76     1046.88     54.05 o 
  15   6   0        0.08      -17.67     18.85 o 
  16   6   0      655.57      767.34     40.53 o 
  17   6   0        2.21      -16.34     16.34 o 
  18   6   0      288.82      298.10     30.98 o 
  19   6   0       53.29       23.46     20.78 o 
  20   6   0      520.92      487.41     39.66 o 
  21   6   0        2.90        9.33     21.89 o 
  22   6   0      301.04      313.47     37.54 o 
  23   6   0       16.60       31.52     26.41 o 
   1   7   0     2448.00     2537.02     56.63 o 
   2   7   0      104.90       66.50     15.33 o 
   3   7   0      597.99      558.53     27.62 o 
   4   7   0      196.75      198.64     21.65 o 
   5   7   0        3.91       -5.79     16.49 o 
   6   7   0      572.45      722.43     41.61 o 
   7   7   0      158.76       85.57     28.96 o 
   8   7   0      869.24      986.30     62.19 o 
   9   7   0      985.70     1054.70     64.83 o 
  10   7   0      721.98      845.31     47.32 o 
  11   7   0      150.85      108.95     21.58 o 
  12   7   0      286.66      309.01     29.52 o 
  13   7   0      924.57      941.11     54.32 o 
  14   7   0      387.14      433.18     35.42 o 
  15   7   0       83.90       77.17     22.42 o 
  16   7   0       82.62      106.19     24.54 o 
  17   7   0       12.15       31.40     21.45 o 
  18   7   0       13.95       14.85     22.63 o 
  19   7   0      344.56      293.35     40.75 o 
  20   7   0        6.18       32.69     28.43 o 
  21   7   0      363.23      376.68     65.75 o 
   0   8   0     2940.77     3047.88    106.36 o 
   1   8   0      195.19      165.35     24.57 o 
   2   8   0       43.91       41.55     18.39 o 
   3   8   0      208.98      191.31     24.68 o 
   4   8   0       31.23      -19.26     19.26 o 
   5   8   0     1446.46     1599.40     64.20 o 
   6   8   0      231.03      142.74     57.45 o 
   7   8   0     1974.87     2078.45     93.09 o 
   8   8   0        1.67       20.83     26.50 o 
   9   8   0      789.89      887.02     63.55 o 
  10   8   0        8.57      -17.60     19.47 o 
  11   8   0      211.17      219.99     32.88 o 
  12   8   0      110.29      128.93     24.67 o 
  13   8   0      521.93      437.36     63.04 o 
  14   8   0      347.14      366.62     40.47 o 
  15   8   0      390.45      430.56     47.10 o 
  16   8   0       37.77        9.23     29.58 o 
  17   8   0        6.98       -6.53     27.83 o 
  18   8   0       57.27       68.19     29.61 o 
   1   9   0       70.38       53.55     20.08 o 
   2   9   0       10.62       -4.08     20.76 o 
   3   9   0       96.39       83.73     25.63 o 
   4   9   0      240.00      233.99     33.60 o 
   5   9   0        7.35       11.61     22.83 o 
   6   9   0      920.09      913.99     66.20 o 
   7   9   0       16.21      -21.62     28.99 o 
   8   9   0      903.78      944.42     92.70 o 
   9   9   0        1.33       -3.64     29.36 o 
  10   9   0      275.31      270.39     36.95 o 
  11   9   0       38.14        9.50     23.83 o 
  12   9   0      234.62      185.34     34.80 o 
  13   9   0       74.64       79.56     30.98 o 
  14   9   0      543.60      560.86     51.38 o 
   0  10   0       46.28       18.32     41.34 o 
   1  10   0      103.34       36.40     25.25 o 
   2  10   0      274.53      213.76     34.29 o 
   3  10   0        0.14      -12.57     21.71 o 
   4  10   0      180.76      203.00     34.04 o 
   5  10   0      228.92      271.41     48.50 o 
   6  10   0       21.55        1.26     31.86 o 
   7  10   0      594.43      595.53     63.91 o 
   8  10   0       28.64        0.31     32.18 o 
   2   0   1    24635.59    26464.03    735.91 o 
   4   0   1     8978.56     9231.88    152.48 o 
   6   0   1     9034.49     8765.99    162.44 o 
   8   0   1     1526.98     1337.75     31.84 o 
  10   0   1    11402.20    10996.50    163.09 o 
  12   0   1    13357.86    13586.87    232.22 o 
  14   0   1      263.79      294.53     26.22 o 
  16   0   1      781.15      806.27     40.79 o 
  18   0   1     2394.94     2345.75     74.08 o 
  20   0   1      386.48      420.51     37.55 o 
  22   0   1       83.99       71.70     50.28 o 
  24   0   1      864.61     1007.43     67.29 o 
  26   0   1      439.34      369.08     50.42 o 
  28   0   1       67.21       69.13     43.69 o 
   1   1   1     4308.12     4854.34    144.07 o 
   2   1   1     3713.92     3576.70     55.83 o 
   3   1   1     4583.18     4915.12     73.66 o 
   4   1   1    32778.07    34071.61    467.98 o 
   5   1   1     4152.93     4310.15     69.20 o 
   6   1   1      720.02      701.65     18.83 o 
   7   1   1     3253.48     3281.86     52.12 o 
   8   1   1     1707.42     1855.80     29.96 o 
   9   1   1    14349.42    14164.21    145.23 o 
  10   1   1     1042.29     1075.13     24.01 o 
  11   1   1    14513.86    14127.48    145.56 o 
  12   1   1      182.24      194.99     11.62 o 
  13   1   1     1961.75     1923.98     35.45 o 
  14   1   1      129.53      116.15     14.01 o 
  15   1   1       41.35       54.47     11.07 o 
  16   1   1     2024.60     2071.39     45.75 o 
  17   1   1      336.19      366.10     21.90 o 
  18   1   1       34.37       34.25     12.36 o 
  19   1   1      311.03      361.84     23.48 o 
  20   1   1      425.50      427.52     25.86 o 
  21   1   1      395.69      424.92     28.63 o 
  22   1   1       50.33       74.44     17.89 o 
  23   1   1      609.99      734.51     71.86 o 
  24   1   1      214.74      231.22     31.75 o 
  25   1   1      831.08      924.49     47.77 o 
  26   1   1       36.40       47.29     21.09 o 
  27   1   1      213.28      184.09     29.18 o 
  28   1   1       19.96       35.73     22.06 o 
   1   2   1    16674.68    16647.72    328.67 o 
   2   2   1      229.48      229.96     16.66 o 
   3   2   1      724.83      802.56     18.27 o 
   4   2   1     8199.10     8718.55    141.89 o 
   5   2   1    14197.99    14737.82    208.46 o 
   6   2   1     9624.02    10234.39    149.03 o 
   7   2   1      883.39      888.69     21.79 o 
   8   2   1     4482.85     4390.87     56.48 o 
   9   2   1     2618.51     2753.93     40.55 o 
  10   2   1    13180.94    12839.69    143.04 o 
  11   2   1      364.67      475.58     19.08 o 
  12   2   1     2912.33     2778.50     48.95 o 
  13   2   1      591.41      636.91     23.24 o 
  14   2   1      955.69     1031.48     29.82 o 
  15   2   1     3618.63     3515.68     61.84 o 
  16   2   1       96.11      115.68     14.83 o 
  17   2   1     3365.21     3294.95     70.87 o 
  18   2   1      162.21      183.74     18.18 o 
  19   2   1     2060.67     2017.89     48.58 o 
  20   2   1       70.52       81.31     18.58 o 
  21   2   1      237.90      253.92     24.79 o 
  22   2   1      351.60      349.62     28.09 o 
  23   2   1      155.67      106.54     20.47 o 
  24   2   1      605.18      538.94     36.14 o 
  25   2   1      284.44      293.57     31.55 o 
  26   2   1      482.30      415.26     37.02 o 
  27   2   1       36.23       26.71     28.97 o 
  28   2   1       32.30       16.07     22.36 o 
   1   3   1      126.52      162.69     17.46 o 
   2   3   1    17505.58    17474.44    466.31 o 
   3   3   1      457.87      463.45     15.97 o 
   4   3   1    15670.15    15763.95    200.51 o 
   5   3   1     1737.83     1841.54     44.00 o 
   6   3   1    12259.59    12938.23    151.13 o 
   7   3   1     1204.59     1277.05     22.84 o 
   8   3   1      535.26      545.38     14.48 o 
   9   3   1       68.86       71.59      7.13 o 
  10   3   1      231.55      204.58     13.00 o 
  11   3   1       29.70       29.33      9.84 o 
  12   3   1      177.35      145.87     15.96 o 
  13   3   1      780.16      775.68     25.71 o 
  14   3   1     2214.54     2267.02     46.10 o 
  15   3   1       34.73       55.42     12.64 o 
  16   3   1     4040.19     4038.30     76.76 o 
  17   3   1       82.61       92.00     16.69 o 
  18   3   1     5441.31     5343.88     88.57 o 
  19   3   1        6.47       15.18     12.07 o 
  20   3   1     2064.09     2102.32     51.60 o 
  21   3   1       17.60        7.59     13.31 o 
  22   3   1      255.67      304.44     30.57 o 
  23   3   1       85.06       68.25     21.51 o 
  24   3   1      430.46      493.31     37.45 o 
  25   3   1       71.42       53.54     22.54 o 
  26   3   1      342.51      322.37     37.69 o 
  27   3   1       33.22       50.58     24.05 o 
   1   4   1    15450.84    15071.42    196.32 o 
   2   4   1      175.93      163.35     16.74 o 
   3   4   1     9439.93     9124.81    140.75 o 
   4   4   1     1717.99     1680.88     35.77 o 
   5   4   1    10979.61    11116.56    150.44 o 
   6   4   1     3179.98     3158.64     69.44 o 
   7   4   1     1504.18     1538.67     65.51 o 
   8   4   1     2574.87     2523.09     38.92 o 
   9   4   1      239.49      211.47     12.77 o 
  10   4   1     3025.53     2960.64     48.42 o 
  11   4   1     1342.21     1364.84     52.31 o 
  12   4   1     2014.27     2001.40     48.46 o 
  13   4   1      513.70      509.88     25.51 o 
  14   4   1      461.88      480.07     26.20 o 
  15   4   1     3333.63     3337.60     88.69 o 
  16   4   1      377.88      362.23     25.24 o 
  17   4   1     3708.07     3712.16     75.67 o 
  18   4   1        9.15       33.38     18.53 o 
  19   4   1     3059.51     3009.77     77.72 o 
  20   4   1       61.70       67.63     28.34 o 
  21   4   1      508.04      449.25     35.03 o 
  22   4   1       38.38       42.41     24.84 o 
  23   4   1      202.64      209.62     29.27 o 
  24   4   1      145.67      125.25     30.91 o 
  25   4   1      312.37      235.39     36.67 o 
  26   4   1      128.53      167.63     60.93 o 
   0   5   1      380.31      407.03     31.99 o 
   1   5   1     1021.34      933.11     28.35 o 
   2   5   1     1097.42     1076.05     30.19 o 
   3   5   1     2821.44     2677.91     58.43 o 
   4   5   1     4178.73     4166.47     79.42 o 
   5   5   1     5817.98     5844.38     90.15 o 
   6   5   1      113.12      113.44     13.09 o 
   7   5   1     4720.40     4725.09    104.36 o 
   8   5   1      137.00      117.79     18.50 o 
   9   5   1     6857.57     6936.43    120.31 o 
  10   5   1      436.68      441.17     23.51 o 
  11   5   1     6132.06     6150.93     99.89 o 
  12   5   1      245.41      258.83     20.65 o 
  13   5   1     2882.31     2965.62     62.35 o 
  14   5   1      502.61      464.73     34.39 o 
  15   5   1      946.56      926.93     41.30 o 
  16   5   1     1338.99     1280.54     48.01 o 
  17   5   1       40.09       27.18     17.93 o 
  18   5   1      915.32      932.71     43.90 o 
  19   5   1       51.85       21.53     19.01 o 
  20   5   1      299.52      204.37     36.70 o 
  21   5   1      135.66      153.06     28.55 o 
  22   5   1        4.27        1.04     21.25 o 
  23   5   1      744.01      895.97     49.06 o 
  24   5   1       42.63       22.52     23.44 o 
  25   5   1      768.22     1019.55    243.60 o 
   1   6   1      431.38      393.97     23.66 o 
   2   6   1     2413.00     2483.47     52.52 o 
   3   6   1      198.05      193.51     19.84 o 
   4   6   1     3257.75     3283.84     71.11 o 
   5   6   1      296.33      343.99     24.15 o 
   6   6   1     2846.66     2843.43     66.68 o 
   7   6   1      269.75      277.76     26.42 o 
   8   6   1     4870.50     4814.61    110.09 o 
   9   6   1      208.25      214.98     22.69 o 
  10   6   1     8556.14     8563.04    131.45 o 
  11   6   1       57.75      102.70     20.61 o 
  12   6   1     3671.01     3615.71     82.61 o 
  13   6   1      231.88      265.36     33.47 o 
  14   6   1     1133.15     1146.14     51.93 o 
  15   6   1       23.75       26.18     18.51 o 
  16   6   1       15.67        0.72     19.71 o 
  17   6   1       18.27        7.63     18.49 o 
  18   6   1       16.07        9.98     19.07 o 
  19   6   1      146.61      118.84     25.47 o 
  20   6   1       90.55       89.10     28.23 o 
  21   6   1       81.83      140.70     43.73 o 
  22   6   1      651.80      788.31     57.29 o 
  23   6   1       41.87       48.01     29.33 o 
   0   7   1     2401.31     2412.68     75.97 o 
   1   7   1      846.25      761.34     28.99 o 
   2   7   1     2196.29     2161.16     52.33 o 
   3   7   1     2452.23     2509.91     56.88 o 
   4   7   1     1812.62     1701.72     51.20 o 
   5   7   1      561.55      549.15     32.19 o 
   6   7   1      748.75      703.52     34.75 o 
   7   7   1     1490.64     1333.11     71.60 o 
   8   7   1       63.27       20.63     25.91 o 
   9   7   1     2564.72     2655.23    122.13 o 
  10   7   1       40.20       33.85     20.36 o 
  11   7   1     2030.59     2136.70     62.45 o 
  12   7   1      203.55      254.95     28.13 o 
  13   7   1      602.12      578.47     37.04 o 
  14   7   1      578.49      628.99     46.82 o 
  15   7   1       49.85       27.50     23.35 o 
  16   7   1      757.06      753.48     50.49 o 
  17   7   1       39.56       64.56     25.26 o 
  18   7   1      738.22      726.39     52.06 o 
  19   7   1       22.66        1.58     25.61 o 
  20   7   1      393.83      442.65     47.30 o 
  21   7   1      211.50      219.04     40.07 o 
   1   8   1     1716.84     1775.66     45.68 o 
   2   8   1      488.01      507.88     30.91 o 
   3   8   1     3305.72     3169.06     92.25 o 
   4   8   1       30.88       19.96     22.76 o 
   5   8   1     1408.29     1431.42     60.76 o 
   6   8   1       27.17       -4.45     21.88 o 
   7   8   1      104.67      112.88     33.40 o 
   8   8   1       57.89       72.91     29.83 o 
   9   8   1       12.03       20.99     26.66 o 
  10   8   1        6.78        4.68     23.69 o 
  11   8   1      113.69      103.24     33.45 o 
  12   8   1      104.49       67.88     25.82 o 
  13   8   1      140.72      185.22     33.73 o 
  14   8   1       70.65      113.66     30.21 o 
  15   8   1      673.58      730.80     94.00 o 
  16   8   1       81.70      121.28     38.48 o 
  17   8   1     1085.12     1170.25     65.91 o 
  18   8   1       20.42       32.12     29.59 o 
   0   9   1      434.06      443.78     48.64 o 
   1   9   1        0.49        4.76     18.81 o 
   2   9   1      776.51      856.91     68.34 o 
   3   9   1      290.91      291.67     35.96 o 
   4   9   1     1031.71     1016.85     55.82 o 
   5   9   1      172.46      234.99     34.25 o 
   6   9   1      160.93      182.80     49.30 o 
   7   9   1      371.16      424.90     54.49 o 
   8   9   1       28.84      -19.05     29.97 o 
   9   9   1      265.06      245.30     46.39 o 
  10   9   1      119.05      115.13     49.27 o 
  11   9   1      114.51       55.78     35.51 o 
  12   9   1       72.12       31.68     33.57 o 
  13   9   1       50.23       21.83     33.27 o 
  14   9   1      226.73      279.44     52.18 o 
   1  10   1      137.32       53.95     39.15 o 
   2  10   1       64.56       45.62     25.57 o 
   3  10   1       92.77       61.96     53.38 o 
   4  10   1      112.54      129.15     31.69 o 
   5  10   1      225.92      227.74     37.83 o 
   6  10   1      152.49      223.99     50.93 o 
   7  10   1        4.72       32.87     33.26 o 
   8  10   1      297.92      394.52     57.60 o 
   0   0   2    68513.32    70239.91   1955.65 o 
   2   0   2    35864.21    36762.68   1031.44 o 
   4   0   2    47048.31    48172.11   1350.42 o 
   6   0   2     7663.25     7444.84    126.97 o 
   8   0   2     3045.54     3290.44     58.83 o 
  10   0   2      445.82      447.97     20.42 o 
  12   0   2    13025.98    13407.75    230.71 o 
  14   0   2     8375.72     8415.34    159.54 o 
  16   0   2     3221.18     3029.60     82.09 o 
  18   0   2     1879.64     1892.23     64.92 o 
  20   0   2     7788.48     7957.33    216.85 o 
  22   0   2     1167.14     1265.17     58.72 o 
  24   0   2      240.24      252.08     56.18 o 
  26   0   2       54.24       72.17     46.01 o 
  28   0   2      211.90      211.50     58.50 o 
   1   1   2    55880.66    58416.40   1174.39 o 
   2   1   2      505.75      516.77     21.52 o 
   3   1   2     6365.81     6825.06    121.68 o 
   4   1   2     9659.27     9839.48    143.32 o 
   5   1   2    10136.54     9823.93    141.33 o 
   6   1   2    11725.24    11957.06    172.27 o 
   7   1   2     5530.07     5603.22     89.71 o 
   8   1   2     4492.11     4611.89     67.67 o 
   9   1   2      939.74     1006.13     25.21 o 
  10   1   2     2031.30     2096.93     32.25 o 
  11   1   2      864.78      873.96     21.20 o 
  12   1   2     4781.69     5045.84     73.16 o 
  13   1   2     5334.83     5201.28     70.33 o 
  14   1   2     2067.60     2020.43     37.30 o 
  15   1   2     7568.86     7395.18    104.41 o 
  16   1   2     1243.12     1176.90     37.41 o 
  17   1   2     1375.96     1427.09     38.35 o 
  18   1   2       62.53       68.95     14.10 o 
  19   1   2     1795.71     1890.03     46.90 o 
  20   1   2      915.21      831.89     33.26 o 
  21   1   2     1888.03     1917.49     50.60 o 
  22   1   2       97.67      118.48     18.32 o 
  23   1   2      584.22      579.01     33.87 o 
  24   1   2      520.29      561.76     37.19 o 
  25   1   2        2.44       29.33     20.15 o 
  26   1   2      475.53      514.24     39.28 o 
  27   1   2       73.05       55.46     21.63 o 
  28   1   2      371.99      385.90     36.67 o 
   0   2   2     2694.82     2991.50    100.78 o 
   1   2   2     1079.30     1223.00     56.61 o 
   2   2   2     7805.89     8437.47    249.19 o 
   3   2   2     3691.52     3319.32    111.93 o 
   4   2   2     1724.93     1788.48     39.80 o 
   5   2   2    14525.77    14694.64    209.36 o 
   6   2   2      387.36      406.29     14.76 o 
   7   2   2    24437.95    25144.74    313.50 o 
   8   2   2      719.91      609.50     20.11 o 
   9   2   2     9864.25     9344.92    108.74 o 
  10   2   2     1043.44     1050.72     22.09 o 
  11   2   2     4377.56     4133.67     54.34 o 
  12   2   2     1137.62     1016.33     25.84 o 
  13   2   2     3930.31     3868.94     52.22 o 
  14   2   2     1409.82     1382.78     32.12 o 
  15   2   2     1466.94     1480.22     43.53 o 
  16   2   2       40.03       33.88     11.61 o 
  17   2   2      130.77      200.83     23.44 o 
  18   2   2      171.28      164.52     19.49 o 
  19   2   2      487.70      462.53     27.97 o 
  20   2   2      160.45      165.52     21.13 o 
  21   2   2     2009.79     2046.46     56.68 o 
  22   2   2      206.81      189.67     23.22 o 
  23   2   2      488.50      458.49     30.96 o 
  24   2   2       21.77       31.58     19.68 o 
  25   2   2      786.58      777.18     44.67 o 
  26   2   2       53.82       38.04     21.51 o 
  27   2   2     1037.04     1168.10     55.56 o 
  28   2   2       11.99       32.64     22.73 o 
   1   3   2      104.38       87.55     10.01 o 
   2   3   2     1114.08     1028.05     27.48 o 
   3   3   2     1804.35     1869.44     58.92 o 
   4   3   2     5055.45     4913.21     96.97 o 
   5   3   2      250.93      233.93     15.52 o 
   6   3   2    14036.41    13987.15    219.57 o 
   7   3   2      165.82      165.40     10.37 o 
   8   3   2     6949.43     6977.06     89.53 o 
   9   3   2       59.77       69.43      8.63 o 
  10   3   2     6523.21     6595.12     88.18 o 
  11   3   2       66.77       74.44      9.57 o 
  12   3   2     1369.49     1288.34     34.62 o 
  13   3   2      970.70      972.85     31.45 o 
  14   3   2     2448.60     2395.48     53.09 o 
  15   3   2      178.05      177.12     18.45 o 
  16   3   2     1478.94     1454.59     42.46 o 
  17   3   2      718.16      669.24     31.31 o 
  18   3   2      606.24      599.62     28.17 o 
  19   3   2      300.38      319.51     25.14 o 
  20   3   2     1338.49     1361.66     45.68 o 
  21   3   2       77.68       65.33     18.26 o 
  22   3   2      274.19      301.99     27.15 o 
  23   3   2       20.23       11.34     15.42 o 
  24   3   2      199.37      143.76     25.12 o 
  25   3   2       69.08       34.50     20.55 o 
  26   3   2      786.77      722.97     53.07 o 
  27   3   2       25.81       16.81     25.78 o 
   0   4   2     4992.57     4690.24    122.98 o 
   1   4   2      105.98      132.66     12.06 o 
   2   4   2     4065.53     3979.60     72.42 o 
   3   4   2      155.24      166.49     14.79 o 
   4   4   2     1578.06     1540.17     39.68 o 
   5   4   2     2492.77     2323.29     52.00 o 
   6   4   2     2151.16     2111.55     57.55 o 
   7   4   2     5220.70     5247.55     92.41 o 
   8   4   2       20.12       12.60      6.77 o 
   9   4   2      703.72      717.29     21.51 o 
  10   4   2      109.70      144.58     12.01 o 
  11   4   2       34.52       46.71     12.75 o 
  12   4   2      321.62      309.10     21.95 o 
  13   4   2      935.71      979.69     32.70 o 
  14   4   2     1318.18     1257.74     38.57 o 
  15   4   2      562.53      573.68     28.52 o 
  16   4   2      648.84      636.09     33.79 o 
  17   4   2       30.10       35.37     15.05 o 
  18   4   2      518.68      507.85     30.32 o 
  19   4   2      125.39      119.03     26.37 o 
  20   4   2      682.42      738.51     40.37 o 
  21   4   2      367.18      429.12     52.97 o 
  22   4   2      333.08      391.25     39.42 o 
  23   4   2       88.36      110.44     49.14 o 
  24   4   2       26.22        4.63     22.00 o 
  25   4   2       44.95       31.90     24.36 o 
  26   4   2        7.76       14.91     27.06 o 
   1   5   2     5857.80     5627.45     88.82 o 
   2   5   2      136.58       98.83     12.74 o 
   3   5   2     1714.88     1606.47     42.65 o 
   4   5   2       86.76      101.79     14.37 o 
   5   5   2      483.19      543.32     34.00 o 
   6   5   2      448.19      444.55     21.14 o 
   7   5   2      151.13      147.28     20.14 o 
   8   5   2      345.53      353.93     27.95 o 
   9   5   2       56.85       55.07     12.28 o 
  10   5   2        1.96       12.29     10.94 o 
  11   5   2      195.36      210.78     18.82 o 
  12   5   2       70.40       56.82     15.45 o 
  13   5   2     1371.76     1433.64     42.02 o 
  14   5   2      469.36      421.90     26.48 o 
  15   5   2     1482.23     1511.92     44.72 o 
  16   5   2      118.67       67.43     16.90 o 
  17   5   2      310.96      330.48     29.84 o 
  18   5   2       38.93       34.00     19.23 o 
  19   5   2      532.85      553.89     36.49 o 
  20   5   2      181.60      178.53     26.48 o 
  21   5   2      488.97      554.48     44.01 o 
  22   5   2        7.55       28.31     28.68 o 
  23   5   2      137.52      158.85     39.85 o 
  24   5   2        6.77        9.27     29.20 o 
  25   5   2        3.80        1.18     32.59 o 
   0   6   2     2240.79     2318.91     65.69 o 
   1   6   2      174.27      177.89     15.32 o 
   2   6   2     1431.71     1400.14     38.26 o 
   3   6   2       98.11       94.56     13.87 o 
   4   6   2      562.46      509.63     30.89 o 
   5   6   2       46.60       67.23     16.78 o 
   6   6   2       70.53       41.46     14.44 o 
   7   6   2      455.60      436.31     30.83 o 
   8   6   2      786.74      779.09     42.94 o 
   9   6   2      173.53      179.96     20.35 o 
  10   6   2       47.45       83.13     17.45 o 
  11   6   2       46.98       43.47     16.38 o 
  12   6   2     1668.12     1685.72     62.21 o 
  13   6   2      176.37      182.26     31.18 o 
  14   6   2     1008.50     1069.55     55.03 o 
  15   6   2       32.18        3.67     19.72 o 
  16   6   2      135.96      127.17     26.65 o 
  17   6   2       20.26        0.85     20.21 o 
  18   6   2      233.61      237.00     33.41 o 
  19   6   2       23.62        6.89     22.79 o 
  20   6   2      480.54      494.71     55.46 o 
  21   6   2       16.61       32.25     24.99 o 
  22   6   2      244.45      344.84     43.87 o 
  23   6   2       20.38       59.42     60.23 o 
   1   7   2     3062.10     3006.75     58.93 o 
   2   7   2      137.94      148.66     16.77 o 
   3   7   2       53.95       52.26     14.67 o 
   4   7   2      339.52      307.83     26.30 o 
   5   7   2      399.77      473.50     39.30 o 
   6   7   2      195.34      190.68     22.30 o 
   7   7   2      509.79      481.72     35.83 o 
   8   7   2      124.23      156.12     24.57 o 
   9   7   2      154.15      186.52     28.31 o 
  10   7   2      149.15      150.22     26.12 o 
  11   7   2      126.96      132.65     26.10 o 
  12   7   2      101.96      123.33     27.17 o 
  13   7   2      413.65      437.80     40.03 o 
  14   7   2      214.00      166.68     31.13 o 
  15   7   2      361.63      321.41     37.67 o 
  16   7   2       44.89       46.21     25.27 o 
  17   7   2       62.05       23.47     24.99 o 
  18   7   2        5.20       15.50     39.62 o 
  19   7   2      210.85      237.90     38.57 o 
  20   7   2       17.34      -23.21     27.09 o 
  21   7   2      389.23      416.85     75.08 o 
   0   8   2      757.36      707.50     42.31 o 
   1   8   2       38.86       54.48     15.31 o 
   2   8   2      554.15      559.73     27.82 o 
   3   8   2      233.93      241.75     23.48 o 
   4   8   2      366.88      383.94     37.13 o 
   5   8   2      576.61      517.99     47.40 o 
   6   8   2       51.51       14.86     21.97 o 
   7   8   2     1100.10     1112.32     72.90 o 
   8   8   2      119.87       84.01     51.29 o 
   9   8   2      441.08      497.83     41.40 o 
  10   8   2       48.60        0.05     20.04 o 
  11   8   2      165.84      190.13     31.84 o 
  12   8   2      322.24      259.56     45.70 o 
  13   8   2      411.56      505.22     53.56 o 
  14   8   2      406.93      369.82     52.80 o 
  15   8   2      270.92      224.98     46.87 o 
  16   8   2       31.45       79.78     36.62 o 
  17   8   2        2.92        6.04     33.23 o 
  18   8   2       54.98      -17.86     29.47 o 
   1   9   2      159.08      136.77     27.88 o 
   2   9   2       12.13        7.59     20.67 o 
   3   9   2      151.30      136.71     29.64 o 
   4   9   2      236.83      195.87     32.48 o 
   5   9   2       13.17       51.59     24.97 o 
   6   9   2     1171.57     1180.44     89.50 o 
   7   9   2       15.97        4.42     28.70 o 
   8   9   2      764.96      794.79     67.56 o 
   9   9   2       13.61        2.54     30.53 o 
  10   9   2      253.27      279.71     79.78 o 
  11   9   2        2.84       52.87     33.35 o 
  12   9   2      249.89      207.10     44.20 o 
  13   9   2       62.15       44.46     31.68 o 
  14   9   2      304.16      291.58     53.78 o 
   0  10   2      290.05      312.32     66.89 o 
   1  10   2       16.49       -2.12     23.55 o 
   2  10   2      111.12       21.86     27.88 o 
   3  10   2        5.01      -22.76     22.76 o 
   4  10   2       12.55        1.90     25.84 o 
   5  10   2      295.70      334.03     42.05 o 
   6  10   2       56.05       96.22     39.38 o 
   7  10   2      670.59      701.52     99.18 o 
   2   0   3     4051.00     3363.55    113.16 o 
   4   0   3     2205.04     1963.61     77.54 o 
   6   0   3     4038.05     3895.96    144.72 o 
   8   0   3     5917.56     6718.74    120.67 o 
  10   0   3     3981.20     3883.81     68.85 o 
  12   0   3     1410.76     1335.56     44.41 o 
  14   0   3       91.40      124.33     19.08 o 
  16   0   3      949.31      897.26     42.37 o 
  18   0   3      131.09      171.83     24.57 o 
  20   0   3      148.13      133.11     24.96 o 
  22   0   3      752.25      748.36     47.77 o 
  24   0   3      941.11     1031.82     65.84 o 
  26   0   3      278.07      235.44     70.08 o 
  28   0   3       78.95       93.00     35.49 o 
   0   1   3    20335.90    20675.84    582.87 o 
   1   1   3     4509.05     4309.49     78.01 o 
   2   1   3    12590.63    13360.91    221.89 o 
   3   1   3     2837.18     2594.62     50.35 o 
   4   1   3      717.91      865.51     23.75 o 
   5   1   3     3179.39     3065.37     62.24 o 
   6   1   3     3323.47     3543.80     70.14 o 
   7   1   3        4.80        7.01      9.94 o 
   8   1   3     1623.06     1827.02     36.17 o 
   9   1   3     1020.38     1050.51     22.67 o 
  10   1   3      264.51      290.83     14.92 o 
  11   1   3     4942.94     4977.27     71.26 o 
  12   1   3      357.35      341.09     17.43 o 
  13   1   3      590.63      604.95     22.70 o 
  14   1   3       21.65       22.87      9.90 o 
  15   1   3      290.69      312.79     19.37 o 
  16   1   3      293.95      294.14     19.81 o 
  17   1   3      404.55      378.56     21.92 o 
  18   1   3      113.09      106.99     15.15 o 
  19   1   3      192.26      196.36     19.60 o 
  20   1   3       55.83       47.08     14.48 o 
  21   1   3      220.79      211.18     21.87 o 
  22   1   3      270.23      227.01     22.79 o 
  23   1   3      561.50      583.54     34.04 o 
  24   1   3       27.15       40.17     22.50 o 
  25   1   3      791.23      833.27     44.30 o 
  26   1   3       16.29       16.54     19.73 o 
  27   1   3       53.37       29.17     20.17 o 
  28   1   3        7.27        8.05     21.76 o 
   1   2   3    12094.37    13029.16    385.30 o 
   2   2   3    15524.05    15039.43    849.68 o 
   3   2   3     2125.21     1851.48    112.54 o 
   4   2   3      757.77      817.20     34.22 o 
   5   2   3     4358.77     4136.89    103.40 o 
   6   2   3     4507.51     4496.93     75.08 o 
   7   2   3      184.43      197.86     19.87 o 
   8   2   3     1832.76     1801.63     40.30 o 
   9   2   3     2539.86     2598.10     41.88 o 
  10   2   3     2762.30     2915.59     47.75 o 
  11   2   3      844.53      905.83     31.82 o 
  12   2   3     2230.28     2207.89     46.97 o 
  13   2   3      328.31      328.83     21.24 o 
  14   2   3     1022.43     1037.23     39.46 o 
  15   2   3      719.05      718.49     26.04 o 
  16   2   3      305.12      301.27     19.95 o 
  17   2   3      521.84      535.28     25.25 o 
  18   2   3       51.49       49.32     13.87 o 
  19   2   3      735.73      721.98     30.56 o 
  20   2   3      222.10      214.74     22.61 o 
  21   2   3       13.02       27.85     15.71 o 
  22   2   3      642.01      534.57     32.81 o 
  23   2   3       17.40      -14.48     14.48 o 
  24   2   3      357.13      350.22     47.44 o 
  25   2   3      160.76      141.20     25.20 o 
  26   2   3      216.44      190.32     29.25 o 
  27   2   3        2.18        7.20     20.50 o 
   0   3   3     7145.86     7451.11    163.69 o 
   1   3   3     1333.63     1387.98     34.04 o 
   2   3   3     1572.54     1471.11     34.85 o 
   3   3   3     2026.59     2084.54     44.83 o 
   4   3   3     6038.33     5879.51    112.06 o 
   5   3   3      271.26      281.14     17.21 o 
   6   3   3     5642.64     5336.55    106.63 o 
   7   3   3     2777.69     2951.08     55.77 o 
   8   3   3     1711.28     1669.51     32.83 o 
   9   3   3     1749.04     1801.62     42.62 o 
  10   3   3     1252.93     1223.43     30.94 o 
  11   3   3      924.45      840.78     23.70 o 
  12   3   3      380.52      368.44     18.00 o 
  13   3   3      397.86      401.39     22.15 o 
  14   3   3     1537.46     1557.48     78.72 o 
  15   3   3      198.82      214.88     21.55 o 
  16   3   3     2627.24     2529.81     63.86 o 
  17   3   3      292.99      243.94     24.10 o 
  18   3   3     2183.05     2087.65     59.91 o 
  19   3   3       80.34       87.43     20.20 o 
  20   3   3      751.39      737.33     38.57 o 
  21   3   3        4.74        0.58     16.41 o 
  22   3   3      104.56      113.15     22.64 o 
  23   3   3       35.69       36.89     21.01 o 
  24   3   3      214.28      166.60     45.19 o 
  25   3   3       93.84       75.66     27.00 o 
  26   3   3       79.74      110.74     32.65 o 
  27   3   3       50.20       55.21     38.33 o 
   1   4   3     6293.04     6104.84     91.64 o 
   2   4   3     1154.67     1134.74     30.08 o 
   3   4   3    17893.02    17886.12    257.69 o 
   4   4   3     1245.99     1229.99     36.38 o 
   5   4   3     5559.58     5481.45     96.25 o 
   6   4   3      234.37      224.36     15.28 o 
   7   4   3       97.63      119.47     13.15 o 
   8   4   3      293.11      289.53     16.87 o 
   9   4   3      366.76      398.82     28.78 o 
  10   4   3      707.09      811.10     27.32 o 
  11   4   3     1290.38     1265.55     42.40 o 
  12   4   3      102.12      113.00     14.42 o 
  13   4   3      937.81      941.30     33.64 o 
  14   4   3        2.91       18.65     11.90 o 
  15   4   3     1917.55     1858.84     48.45 o 
  16   4   3       25.37       34.95     14.67 o 
  17   4   3     3641.93     3575.28     74.83 o 
  18   4   3       26.08       37.07     16.49 o 
  19   4   3     2658.46     2616.01     70.82 o 
  20   4   3       73.95       31.53     18.78 o 
  21   4   3      391.75      357.82     31.75 o 
  22   4   3       73.74       48.58     28.41 o 
  23   4   3       97.16       70.70     32.24 o 
  24   4   3       82.38       45.40     31.25 o 
  25   4   3      130.43       58.10     76.02 o 
  26   4   3       47.72       12.39     31.73 o 
   0   5   3     3953.97     4035.20     90.34 o 
   1   5   3      927.37      925.92     26.92 o 
   2   5   3     1200.84     1211.98     50.79 o 
   3   5   3     2194.68     2112.37     52.16 o 
   4   5   3     2518.54     2465.13     58.47 o 
   5   5   3     1303.04     1295.57     40.32 o 
   6   5   3     2031.77     2092.06     53.86 o 
   7   5   3     1850.41     1863.56     48.91 o 
   8   5   3      516.93      555.23     24.22 o 
   9   5   3     2286.85     2239.85     48.68 o 
  10   5   3      382.73      413.27     35.58 o 
  11   5   3     3446.16     3564.86     72.18 o 
  12   5   3      156.64      187.34     18.62 o 
  13   5   3      743.39      850.68     32.85 o 
  14   5   3     1019.30     1029.84     36.45 o 
  15   5   3       77.72       69.13     19.58 o 
  16   5   3     1552.79     1512.94     52.98 o 
  17   5   3       45.34       41.88     22.51 o 
  18   5   3     1398.54     1399.31     69.53 o 
  19   5   3        1.84      -12.49     27.08 o 
  20   5   3      346.55      407.53     76.67 o 
  21   5   3      230.19      241.64     43.31 o 
  22   5   3       12.81       22.18     29.10 o 
  23   5   3      467.54      548.04     66.89 o 
  24   5   3       53.15       53.86     41.16 o 
   1   6   3       50.51       59.15     11.62 o 
   2   6   3     2111.08     2054.50     48.08 o 
   3   6   3      192.10      167.77     16.65 o 
   4   6   3     1668.72     1604.31     48.04 o 
   5   6   3       97.50       83.31     16.30 o 
   6   6   3     1639.31     1532.42     48.52 o 
   7   6   3       39.89       71.31     16.68 o 
   8   6   3     3178.04     3243.95     81.80 o 
   9   6   3      173.36      162.30     20.73 o 
  10   6   3     4557.83     4540.01     94.49 o 
  11   6   3       20.88        9.99     15.60 o 
  12   6   3     2464.50     2353.00     64.68 o 
  13   6   3       17.10       15.23     16.49 o 
  14   6   3      425.56      443.40     38.29 o 
  15   6   3       25.96        5.26     18.77 o 
  16   6   3       35.52       48.95     23.38 o 
  17   6   3       33.63       33.94     21.56 o 
  18   6   3       25.23       10.16     21.10 o 
  19   6   3       24.55       47.14     34.01 o 
  20   6   3      110.63      102.73     68.56 o 
  21   6   3       46.49       46.28     31.75 o 
  22   6   3      677.62      526.19     59.28 o 
  23   6   3       29.88       16.29     34.62 o 
   0   7   3      454.74      385.50     34.05 o 
   1   7   3      395.24      390.74     22.62 o 
   2   7   3     1320.43     1277.19     36.63 o 
   3   7   3     1500.58     1582.48     45.18 o 
   4   7   3      822.05      765.95     36.46 o 
   5   7   3     1315.12     1361.33     48.38 o 
   6   7   3      287.58      334.71     28.69 o 
   7   7   3     1066.58     1096.40     50.21 o 
   8   7   3       62.71       49.08     16.76 o 
   9   7   3     1897.14     1947.69     58.79 o 
  10   7   3       57.76       81.03     23.11 o 
  11   7   3     1950.85     2077.33    126.60 o 
  12   7   3      293.56      275.86     43.32 o 
  13   7   3      597.88      639.15     44.52 o 
  14   7   3      515.04      538.57     55.42 o 
  15   7   3       32.02        6.67     25.56 o 
  16   7   3      687.22      560.55     59.15 o 
  17   7   3        2.00      -30.59     30.59 o 
  18   7   3      375.05      333.57     52.51 o 
  19   7   3       10.87       18.26     31.85 o 
  20   7   3      150.83      158.98     60.81 o 
   1   8   3     1734.67     1733.17     46.49 o 
   2   8   3      297.74      310.60     23.53 o 
   3   8   3     1066.13     1034.40     43.19 o 
   4   8   3       39.54       30.43     16.21 o 
   5   8   3     1219.46     1304.46     57.03 o 
   6   8   3       18.44       -1.25     20.45 o 
   7   8   3       69.95       71.66     41.91 o 
   8   8   3       62.50        7.96     27.33 o 
   9   8   3       37.77       -7.10     27.29 o 
  10   8   3      171.93      202.54     87.46 o 
  11   8   3      129.88      118.82     33.13 o 
  12   8   3      105.49       61.00     33.31 o 
  13   8   3      281.42      301.66     48.70 o 
  14   8   3        2.25      -16.37     27.10 o 
  15   8   3      722.49      767.40     67.96 o 
  16   8   3      100.46      100.56     44.45 o 
  17   8   3      667.73      681.73     69.03 o 
   0   9   3      476.99      440.04     52.34 o 
   1   9   3      124.78       87.68     24.60 o 
   2   9   3      408.30      535.65     66.41 o 
   3   9   3       10.66        3.25     21.58 o 
   4   9   3      697.92      734.58     49.20 o 
   5   9   3      115.03       96.63     28.71 o 
   6   9   3      208.94      268.03     37.18 o 
   7   9   3      178.21      222.81     43.74 o 
   8   9   3       64.23       63.75     34.30 o 
   9   9   3      162.59      113.75     37.46 o 
  10   9   3      133.86      148.61     42.41 o 
  11   9   3        1.67      -16.73     30.23 o 
  12   9   3       89.01       60.99     37.75 o 
  13   9   3        9.49       20.47     33.42 o 
   1  10   3       53.08        7.35     28.75 o 
   2  10   3       24.11       -1.11     35.63 o 
   3  10   3      288.23      268.90     38.53 o 
   4  10   3      118.70       78.37     30.29 o 
   5  10   3      186.02      230.00     38.04 o 
   6  10   3       97.53      106.73     41.54 o 
   7  10   3       25.75       45.75     49.45 o 
   0   0   4    17745.07    19475.86    565.13 o 
   2   0   4    17215.59    17721.26    513.87 o 
   4   0   4    19317.71    18463.40    541.09 o 
   6   0   4     7554.26     6902.15    225.44 o 
   8   0   4      695.22      632.00     38.33 o 
  10   0   4      815.87      833.10     32.09 o 
  12   0   4     4952.05     4524.31     98.00 o 
  14   0   4     7517.37     7206.52    173.51 o 
  16   0   4     5849.76     5648.99    124.23 o 
  18   0   4     1374.89     1432.27     57.05 o 
  20   0   4     2401.32     2369.02     94.52 o 
  22   0   4     2077.59     2088.41     76.35 o 
  24   0   4      412.38      383.10     46.40 o 
  26   0   4       72.96       63.80     38.80 o 
  28   0   4      250.26      177.67     52.74 o 
   1   1   4     4975.90     5289.50     94.41 o 
   2   1   4      721.10      760.58     20.87 o 
   3   1   4     8154.87     8013.60    139.99 o 
   4   1   4     7718.71     7738.52    136.02 o 
   5   1   4     2376.51     2226.72     67.90 o 
   6   1   4     5716.64     5578.42    115.17 o 
   7   1   4      840.29      853.43     24.82 o 
   8   1   4     8203.67     8672.25    132.49 o 
   9   1   4     1142.75     1167.37     25.61 o 
  10   1   4     1066.32     1084.45     23.75 o 
  11   1   4     2298.04     2236.44     41.60 o 
  12   1   4     3559.15     3524.62     57.52 o 
  13   1   4     8106.34     8176.61    109.21 o 
  14   1   4     1590.26     1594.58     38.08 o 
  15   1   4     2476.06     2417.32     49.26 o 
  16   1   4      556.40      569.61     25.15 o 
  17   1   4     1002.65      959.36     32.49 o 
  18   1   4       79.12       82.21     14.73 o 
  19   1   4     2526.20     2533.70     56.09 o 
  20   1   4     1221.73     1291.28     40.30 o 
  21   1   4     1322.93     1370.18     42.22 o 
  22   1   4      650.90      592.53     32.94 o 
  23   1   4      354.39      324.68     30.94 o 
  24   1   4      154.72      213.31     27.40 o 
  25   1   4       26.00       48.33     19.87 o 
  26   1   4      235.20      177.43     33.72 o 
  27   1   4      114.26      114.15     29.39 o 
   0   2   4    14246.11    15734.74    315.58 o 
   1   2   4     3510.65     3453.39     58.55 o 
   2   2   4      607.62      599.52     42.13 o 
   3   2   4     2582.94     2549.77     81.73 o 
   4   2   4     1719.49     1807.93     39.97 o 
   5   2   4     8249.12     7848.29    142.92 o 
   6   2   4      532.79      511.42     24.76 o 
   7   2   4     7620.95     7229.90    114.86 o 
   8   2   4     1087.53     1032.83     28.46 o 
   9   2   4    11016.18    11137.01    135.61 o 
  10   2   4      141.89      138.84     10.83 o 
  11   2   4     4321.52     4232.80     63.88 o 
  12   2   4       65.58       47.67      9.69 o 
  13   2   4     1869.50     1784.18     43.50 o 
  14   2   4      958.85      983.17     32.86 o 
  15   2   4     1714.09     1634.95     43.49 o 
  16   2   4      453.82      404.52     35.01 o 
  17   2   4       85.48       63.02     13.97 o 
  18   2   4      236.54      211.49     19.53 o 
  19   2   4     1423.87     1333.33     40.46 o 
  20   2   4      425.65      421.69     26.18 o 
  21   2   4     1269.35     1143.75     42.52 o 
  22   2   4        9.33        4.65     15.44 o 
  23   2   4      486.13      473.61     35.17 o 
  24   2   4       16.61       13.30     16.98 o 
  25   2   4      743.68      789.56     44.20 o 
  26   2   4       59.77       26.17     24.24 o 
  27   2   4      804.53      857.45     62.23 o 
   1   3   4      297.93      355.40     17.97 o 
   2   3   4     1495.86     1533.33     43.90 o 
   3   3   4      908.95      874.93     32.09 o 
   4   3   4     1026.53      933.38     38.64 o 
   5   3   4     1308.73     1358.28     90.98 o 
   6   3   4    19091.66    19041.11    319.19 o 
   7   3   4      715.93      645.60     31.16 o 
   8   3   4     7154.74     6849.86    114.89 o 
   9   3   4      710.10      673.63     18.56 o 
  10   3   4     2810.47     2717.44     49.75 o 
  11   3   4       99.84       83.41      9.93 o 
  12   3   4     1101.30     1103.52     32.98 o 
  13   3   4      134.63      135.11     15.56 o 
  14   3   4     2021.95     2036.78     48.55 o 
  15   3   4      601.99      578.13     28.30 o 
  16   3   4       74.70       97.25     16.07 o 
  17   3   4      440.65      461.98     29.93 o 
  18   3   4      335.79      298.75     26.81 o 
  19   3   4       48.72       20.28     15.99 o 
  20   3   4      813.49      867.13     41.87 o 
  21   3   4       98.81       65.71     20.77 o 
  22   3   4      402.34      435.10     43.34 o 
  23   3   4        9.95       41.15     28.74 o 
  24   3   4      459.79      408.78     98.46 o 
  25   3   4        4.87       16.63     28.02 o 
  26   3   4      601.60      695.89     65.04 o 
   0   4   4     6993.69     6768.27    228.85 o 
   1   4   4      109.59      107.11     20.33 o 
   2   4   4     1395.52     1292.71     42.53 o 
   3   4   4     1355.10     1314.42     59.99 o 
   4   4   4     1097.06      973.40     50.11 o 
   5   4   4     1957.96     1905.28     62.15 o 
   6   4   4      205.45      168.55     17.01 o 
   7   4   4     2566.60     2593.26     54.51 o 
   8   4   4      105.80      100.64     12.08 o 
   9   4   4      547.19      625.80     34.23 o 
  10   4   4       66.98       43.88     12.19 o 
  11   4   4      435.76      466.61     24.56 o 
  12   4   4      267.26      235.16     20.22 o 
  13   4   4      952.21      956.93     36.24 o 
  14   4   4      919.13     1019.31     37.71 o 
  15   4   4     1495.12     1440.84     47.25 o 
  16   4   4      643.70      645.47     41.35 o 
  17   4   4        9.48       -3.27     18.72 o 
  18   4   4      410.14      431.98     37.00 o 
  19   4   4      383.23      325.93     35.48 o 
  20   4   4      542.65      586.46     43.40 o 
  21   4   4      173.97      177.54     30.06 o 
  22   4   4      157.77      104.64     34.76 o 
  23   4   4       18.08       41.42     29.34 o 
  24   4   4       34.11       34.70     33.19 o 
  25   4   4      101.33       74.85     34.84 o 
   1   5   4     4592.61     4571.27     87.70 o 
   2   5   4       35.85       32.36     13.76 o 
   3   5   4      718.38      719.53     34.55 o 
   4   5   4      430.77      480.65     26.40 o 
   5   5   4     1125.02     1120.22     38.81 o 
   6   5   4      831.24      801.85     28.37 o 
   7   5   4      276.29      298.55     25.96 o 
   8   5   4      122.03      139.45     23.55 o 
   9   5   4        0.66       19.74     13.17 o 
  10   5   4      308.15      290.40     23.90 o 
  11   5   4      588.91      671.53     57.11 o 
  12   5   4      341.77      322.98     26.31 o 
  13   5   4     2572.49     2570.24     67.04 o 
  14   5   4       57.45       80.95     27.63 o 
  15   5   4      472.73      449.71     36.69 o 
  16   5   4       48.77       40.82     21.32 o 
  17   5   4      241.67      220.50     30.19 o 
  18   5   4        7.76      -17.66     20.00 o 
  19   5   4      622.63      584.90     43.90 o 
  20   5   4      119.01      117.12     34.21 o 
  21   5   4      464.34      348.04     48.35 o 
  22   5   4       14.83        2.66     31.71 o 
  23   5   4       76.06      102.90     37.76 o 
  24   5   4       28.14       15.74     30.94 o 
   0   6   4     3312.32     3452.70    107.43 o 
   1   6   4      131.33      105.24     15.11 o 
   2   6   4     1374.61     1397.80     40.57 o 
   3   6   4       19.66       12.49     18.32 o 
   4   6   4       81.06       60.22     15.67 o 
   5   6   4      193.75      195.45     21.42 o 
   6   6   4      745.40      779.01     38.67 o 
   7   6   4      460.91      443.44     29.33 o 
   8   6   4      230.94      214.42     30.40 o 
   9   6   4      392.64      317.28     31.75 o 
  10   6   4      157.33      147.00     26.28 o 
  11   6   4       21.38      -15.73     17.70 o 
  12   6   4      584.42      627.04     42.70 o 
  13   6   4        4.57       -8.96     15.11 o 
  14   6   4     1353.23     1421.19     61.88 o 
  15   6   4       23.17       10.81     20.03 o 
  16   6   4      451.96      310.08     61.68 o 
  17   6   4       93.89       53.94     41.34 o 
  18   6   4      140.97       99.98     43.87 o 
  19   6   4        1.22        8.11     36.78 o 
  20   6   4      522.25      513.94     76.60 o 
  21   6   4        1.21       59.44     42.28 o 
  22   6   4      200.02      104.83     52.20 o 
   1   7   4     1621.64     1600.67     46.24 o 
   2   7   4      149.85      215.35     24.03 o 
   3   7   4      718.01      659.43     46.74 o 
   4   7   4       10.83       19.68     15.59 o 
   5   7   4      878.04      878.70     39.71 o 
   6   7   4      182.49      198.72     24.24 o 
   7   7   4       42.26       30.74     16.87 o 
   8   7   4       58.17       59.47     34.05 o 
   9   7   4      433.41      368.93     36.16 o 
  10   7   4       93.62       70.32     23.52 o 
  11   7   4       63.18       68.07     23.73 o 
  12   7   4      282.79      316.68     46.96 o 
  13   7   4      657.26      646.49     89.12 o 
  14   7   4       38.54       66.53     30.71 o 
  15   7   4      333.55      334.33     67.91 o 
  16   7   4       17.62       23.96     41.41 o 
  17   7   4       53.47       63.64     47.20 o 
  18   7   4       61.22      124.09     52.78 o 
  19   7   4      258.81      191.05     59.44 o 
  20   7   4       14.53       46.19     47.78 o 
   0   8   4     1215.78     1143.38     66.38 o 
   1   8   4       13.00        9.29     16.34 o 
   2   8   4      239.36      251.87     24.10 o 
   3   8   4      176.48      168.59     22.17 o 
   4   8   4       74.15       36.91     16.34 o 
   5   8   4      702.65      710.03     35.74 o 
   6   8   4      112.82       86.76     21.45 o 
   7   8   4      572.81      606.41     44.93 o 
   8   8   4      111.90      132.30     35.82 o 
   9   8   4      423.28      359.66     49.25 o 
  10   8   4       10.70       25.19     26.04 o 
  11   8   4      313.46      332.89     49.50 o 
  12   8   4       66.92       73.43     62.44 o 
  13   8   4      263.42      283.28     48.47 o 
  14   8   4      268.57      141.39     50.82 o 
  15   8   4       89.84       71.46     45.03 o 
  16   8   4      192.15      130.02     54.95 o 
  17   8   4       56.34       51.62     46.91 o 
   1   9   4       94.08       89.01     40.14 o 
   2   9   4       40.16       -3.85     25.25 o 
   3   9   4        4.44      -24.29     24.29 o 
   4   9   4      195.28      146.74     38.59 o 
   5   9   4       23.18       21.55     29.22 o 
   6   9   4      893.28      967.61    123.98 o 
   7   9   4        0.51      -20.37     28.87 o 
   8   9   4      748.13      693.15     65.52 o 
   9   9   4       17.10        3.41     31.18 o 
  10   9   4      401.06      305.73     68.99 o 
  11   9   4       20.85       52.99     46.55 o 
  12   9   4      262.52      332.16     73.99 o 
  13   9   4      120.30       68.99     46.41 o 
   0  10   4       84.22       16.00     40.32 o 
   1  10   4       13.30      -27.87     27.87 o 
   2  10   4      119.17       32.02     33.53 o 
   3  10   4       34.30       23.39     43.73 o 
   4  10   4      121.64      115.85     39.09 o 
   5  10   4      443.60      581.55     62.95 o 
   2   0   5     4001.81     4097.17     97.71 o 
   4   0   5    10567.05    10894.76    331.58 o 
   6   0   5     3295.30     2916.21    123.07 o 
   8   0   5     5617.74     5674.36    133.77 o 
  10   0   5     9026.72     8785.38    226.98 o 
  12   0   5     7505.36     7741.87    153.01 o 
  14   0   5     2808.88     2700.50     76.15 o 
  16   0   5      275.79      234.81     26.35 o 
  18   0   5      535.87      445.60     35.39 o 
  20   0   5       25.93       63.05     22.44 o 
  22   0   5      202.30      184.38     34.80 o 
  24   0   5     1097.35     1197.99     84.92 o 
  26   0   5      401.83      411.17     49.70 o 
   0   1   5      455.07      485.13     37.72 o 
   1   1   5     3552.51     3559.05    120.74 o 
   2   1   5     3585.63     3658.48     62.48 o 
   3   1   5     2008.50     2100.14     40.64 o 
   4   1   5     3043.24     3152.11     65.12 o 
   5   1   5     3757.43     3821.90     78.00 o 
   6   1   5      831.25      815.78     46.57 o 
   7   1   5     8830.55     9070.73    282.97 o 
   8   1   5      730.56      771.78     25.45 o 
   9   1   5     7535.29     7282.19     94.51 o 
  10   1   5      240.95      228.58     14.19 o 
  11   1   5     5535.87     5050.22     81.63 o 
  12   1   5      551.62      554.25     31.31 o 
  13   1   5     2916.71     2908.94     58.26 o 
  14   1   5       50.96       53.39     14.12 o 
  15   1   5      822.60      859.47     33.20 o 
  16   1   5      371.30      350.09     22.68 o 
  17   1   5       94.40       71.31     14.12 o 
  18   1   5      473.59      452.82     24.42 o 
  19   1   5      237.76      189.19     18.96 o 
  20   1   5      297.33      353.69     24.89 o 
  21   1   5      346.08      330.72     25.35 o 
  22   1   5      153.27      145.73     22.93 o 
  23   1   5      965.66      976.06     51.34 o 
  24   1   5       22.66       36.28     18.13 o 
  25   1   5      562.83      599.37     45.82 o 
  26   1   5      116.79      123.03     25.13 o 
  27   1   5      169.25      199.45     29.77 o 
   1   2   5     3501.83     3677.27     55.29 o 
   2   2   5    10010.32    10725.22    140.84 o 
   3   2   5     5793.49     5833.04     96.85 o 
   4   2   5     5378.26     5442.51     91.51 o 
   5   2   5     2959.06     2826.93     82.23 o 
   6   2   5     1719.24     1758.02     50.13 o 
   7   2   5     1274.32     1251.49     38.07 o 
   8   2   5     1357.46     1326.43     33.41 o 
   9   2   5     1461.81     1462.15     36.74 o 
  10   2   5     6078.74     6037.84     82.50 o 
  11   2   5      236.33      233.09     14.88 o 
  12   2   5     1518.67     1287.23     34.94 o 
  13   2   5      298.52      259.31     29.51 o 
  14   2   5      980.56     1014.38     33.44 o 
  15   2   5     1931.38     1821.17     47.05 o 
  16   2   5        6.25       -0.12     11.87 o 
  17   2   5     2108.73     2145.06     54.06 o 
  18   2   5      199.47      201.61     21.54 o 
  19   2   5     1034.48      991.76     38.57 o 
  20   2   5      144.76      188.63     22.30 o 
  21   2   5      317.07      351.72     31.07 o 
  22   2   5      315.10      280.67     33.28 o 
  23   2   5      198.82      194.13     44.70 o 
  24   2   5      343.78      411.08     50.30 o 
  25   2   5      145.04      150.06     37.26 o 
  26   2   5      230.18      227.56     55.60 o 
  27   2   5       76.97       74.35     35.20 o 
   0   3   5     8096.06     8653.14    207.09 o 
   1   3   5     1114.86     1138.27     33.06 o 
   2   3   5     9846.96     9825.02    149.51 o 
   3   3   5     1056.59     1062.20     37.59 o 
   4   3   5    23168.62    23134.21    325.76 o 
   5   3   5      251.23      293.34     18.99 o 
   6   3   5     3193.19     3351.56     78.89 o 
   7   3   5     1269.17     1232.70     57.22 o 
   8   3   5      511.06      601.37     31.50 o 
   9   3   5      359.35      402.26     22.65 o 
  10   3   5      381.63      383.89     19.71 o 
  11   3   5      545.04      547.81     23.57 o 
  12   3   5      907.59      898.96     29.95 o 
  13   3   5      270.91      231.93     18.55 o 
  14   3   5     1290.78     1247.85     37.35 o 
  15   3   5       26.88       29.87     13.42 o 
  16   3   5     2649.90     2604.63     59.07 o 
  17   3   5      153.94      144.22     22.79 o 
  18   3   5     3554.94     3694.71     88.91 o 
  19   3   5       20.95       -5.26     18.58 o 
  20   3   5     1650.25     1788.85     69.61 o 
  21   3   5       17.45       10.17     21.13 o 
  22   3   5      532.30      532.98     92.05 o 
  23   3   5       53.67       90.49     62.84 o 
  24   3   5      513.99      564.27     56.77 o 
  25   3   5       22.07       31.83     36.60 o 
  26   3   5       47.33       48.51     33.71 o 
   1   4   5    14567.18    14454.88    220.28 o 
   2   4   5     1725.55     1697.70     46.12 o 
   3   4   5     6664.91     6460.28    128.18 o 
   4   4   5     2865.27     2651.38     68.66 o 
   5   4   5    10312.12     9859.31    225.58 o 
   6   4   5      992.42      953.07     40.42 o 
   7   4   5      613.28      567.02     38.76 o 
   8   4   5     1048.35     1159.88     41.46 o 
   9   4   5     3343.63     3375.54     80.86 o 
  10   4   5     2097.67     2126.26     60.51 o 
  11   4   5      987.27      960.72     41.50 o 
  12   4   5     1190.99     1143.80     45.66 o 
  13   4   5      556.85      553.64     59.93 o 
  14   4   5      841.62      877.57     78.06 o 
  15   4   5     4198.29     4173.51    131.99 o 
  16   4   5       66.69       98.05     23.69 o 
  17   4   5     3447.19     3136.58     90.94 o 
  18   4   5       94.53      138.67     28.01 o 
  19   4   5     2096.75     2051.91     75.21 o 
  20   4   5       17.23       34.48     27.58 o 
  21   4   5      668.71      508.35     93.46 o 
  22   4   5       71.15       79.00     32.79 o 
  23   4   5      155.91      128.33     35.21 o 
  24   4   5      117.51      123.57     37.77 o 
  25   4   5      245.92      253.78     45.87 o 
   0   5   5     1069.54      975.45     51.06 o 
   1   5   5      718.81      753.56     31.54 o 
   2   5   5     1809.34     1838.44     92.07 o 
   3   5   5     2998.33     2828.83     66.28 o 
   4   5   5     2388.22     2439.17     82.49 o 
   5   5   5     1876.96     1917.95     60.40 o 
   6   5   5      397.55      366.09     30.05 o 
   7   5   5     3194.78     3023.35     81.68 o 
   8   5   5       71.60      101.57     25.74 o 
   9   5   5     4922.27     4774.86    137.27 o 
  10   5   5       88.02       90.50     26.87 o 
  11   5   5     4803.71     4920.14    141.38 o 
  12   5   5     1156.14     1048.49    130.86 o 
  13   5   5     1367.44     1455.04     71.57 o 
  14   5   5      698.94      628.93     40.91 o 
  15   5   5      545.21      621.42     40.65 o 
  16   5   5      588.83      583.03     69.45 o 
  17   5   5      392.67      317.79     39.43 o 
  18   5   5     1390.92     1368.14     73.48 o 
  19   5   5       21.69       20.78     27.74 o 
  20   5   5      214.22      137.70     52.05 o 
  21   5   5      190.42      140.23     55.53 o 
  22   5   5       13.35       33.23     46.19 o 
  23   5   5      617.41      637.45     91.73 o 
  24   5   5       31.19       -6.95     45.90 o 
   1   6   5      237.40      198.56     21.33 o 
   2   6   5     1717.13     1584.80     49.03 o 
   3   6   5      503.51      482.02     28.26 o 
   4   6   5     2173.86     2156.97     89.86 o 
   5   6   5      163.13      161.84     24.04 o 
   6   6   5     2688.12     2633.97     78.63 o 
   7   6   5       27.20       61.29     25.14 o 
   8   6   5     3040.02     2946.02    103.38 o 
   9   6   5       14.20       29.38     22.66 o 
  10   6   5     4719.22     4844.35    145.16 o 
  11   6   5       34.20       17.46     23.74 o 
  12   6   5     3273.15     3382.26    118.94 o 
  13   6   5      159.77      188.72     36.54 o 
  14   6   5      737.91      681.01     58.05 o 
  15   6   5       29.79       20.86     25.80 o 
  16   6   5       95.53       72.97     30.21 o 
  17   6   5       57.17       80.94     42.86 o 
  18   6   5       29.72      -13.03     33.09 o 
  19   6   5       58.28      112.29     46.77 o 
  20   6   5      114.71       59.08     42.93 o 
  21   6   5       49.10       59.15     44.96 o 
  22   6   5      457.85      417.08     80.94 o 
   0   7   5     2533.89     2516.87     96.82 o 
   1   7   5      478.47      438.10     30.16 o 
   2   7   5     1773.31     1727.80     55.53 o 
   3   7   5      650.24      611.42     34.58 o 
   4   7   5      865.32      819.94     45.70 o 
   5   7   5     1067.92      870.00     54.56 o 
   6   7   5     1025.20     1030.56     94.29 o 
   7   7   5     1323.41     1234.05     55.69 o 
   8   7   5       18.27       -3.85     22.66 o 
   9   7   5     1230.14     1292.03     71.28 o 
  10   7   5      123.14       78.84     43.51 o 
  11   7   5     1700.61     1520.15     88.14 o 
  12   7   5      185.59      209.67     37.18 o 
  13   7   5      841.15      769.21     83.18 o 
  14   7   5      603.58      641.51     78.33 o 
  15   7   5       45.74       72.83     41.56 o 
  16   7   5      832.59      767.84     89.99 o 
  17   7   5       29.92       43.87     41.92 o 
  18   7   5      553.31      609.00     89.48 o 
  19   7   5        4.99      -19.47     43.22 o 
  20   7   5      207.87      228.77     65.37 o 
   1   8   5     1945.89     1983.07     84.46 o 
   2   8   5      118.29       94.19     22.47 o 
   3   8   5     1647.61     1702.03     59.48 o 
   4   8   5      138.82       78.72     26.84 o 
   5   8   5     1198.88     1183.45     58.05 o 
   6   8   5        1.86       -1.45     19.42 o 
   7   8   5      213.45      209.18     31.36 o 
   8   8   5        5.47      -21.56     22.76 o 
   9   8   5       41.27       29.90     38.52 o 
  10   8   5      163.24      164.49     53.36 o 
  11   8   5      223.68      212.48     57.34 o 
  12   8   5       32.36      -13.68     30.77 o 
  13   8   5      273.11      160.29     57.19 o 
  14   8   5       34.95       64.80     46.48 o 
  15   8   5      580.09      576.28     82.46 o 
  16   8   5       33.72       36.85     44.45 o 
   0   9   5      532.17      525.53     77.68 o 
   1   9   5       47.50        8.96     25.33 o 
   2   9   5      448.70      503.12     55.03 o 
   3   9   5       46.54      114.63     34.65 o 
   4   9   5      479.07      346.50     48.67 o 
   5   9   5      202.25      215.72     41.36 o 
   6   9   5      190.58      183.65     40.54 o 
   7   9   5      174.16      134.51     52.42 o 
   8   9   5       40.71       69.07     47.28 o 
   9   9   5       96.65      129.95     55.60 o 
  10   9   5       81.18       46.48     49.59 o 
  11   9   5       63.10       40.54     44.02 o 
  12   9   5       99.13       76.31     52.42 o 
   1  10   5       44.01       39.19     32.53 o 
   2  10   5        9.48      -16.19     28.84 o 
   3  10   5      163.07      155.30     46.37 o 
   0   0   6    63351.98    63555.53   1739.11 o 
   2   0   6    50102.60    50969.52   1111.87 o 
   4   0   6    16878.90    17212.02    508.01 o 
   6   0   6     4184.65     4198.79    156.38 o 
   8   0   6     4031.08     4268.76    109.55 o 
  10   0   6     1676.55     1791.02     65.75 o 
  12   0   6     4037.46     3779.87    110.36 o 
  14   0   6     9086.20     8819.06    166.96 o 
  16   0   6     5645.96     5672.95    124.92 o 
  18   0   6     4046.22     4092.22    104.30 o 
  20   0   6     4288.76     4160.92    109.47 o 
  22   0   6     2400.81     2441.56     96.05 o 
  24   0   6      477.29      485.81     84.05 o 
  26   0   6       23.41       37.55     29.76 o 
   1   1   6    26711.85    27183.28    382.66 o 
   2   1   6     1883.23     2072.48     49.29 o 
   3   1   6    11700.49    11467.98    172.53 o 
   4   1   6     3905.22     3967.27     69.56 o 
   5   1   6     6854.61     6890.83    111.37 o 
   6   1   6     5811.98     5668.52     94.97 o 
   7   1   6     2917.07     3220.72     73.81 o 
   8   1   6    16164.73    16435.32    383.08 o 
   9   1   6      127.18      134.40     10.54 o 
  10   1   6    10034.34     9785.20    139.45 o 
  11   1   6      687.82      661.97     25.96 o 
  12   1   6     3444.72     3256.01     61.59 o 
  13   1   6     4005.34     3988.63     71.54 o 
  14   1   6     1269.69     1305.72     37.82 o 
  15   1   6     4525.21     4386.00    113.63 o 
  16   1   6      782.63      754.94     31.74 o 
  17   1   6     2581.26     2531.46     59.53 o 
  18   1   6       15.41        1.89     14.33 o 
  19   1   6     2325.50     2381.21     60.05 o 
  20   1   6      155.54      146.58     21.38 o 
  21   1   6     1868.05     1920.71     67.97 o 
  22   1   6      344.72      361.35     35.39 o 
  23   1   6     1006.47      903.37     50.65 o 
  24   1   6      313.54      315.32     36.45 o 
  25   1   6       72.14       54.21     51.37 o 
  26   1   6      296.56      364.83     73.74 o 
  27   1   6       87.35       84.98     35.17 o 
   0   2   6     6811.79     7307.16    131.41 o 
   1   2   6      782.91      781.78     20.08 o 
   2   2   6      469.63      425.67     16.13 o 
   3   2   6     2628.48     2549.82     40.90 o 
   4   2   6      501.45      519.44     29.85 o 
   5   2   6    18341.55    18100.63    305.48 o 
   6   2   6      882.87      810.46     35.14 o 
   7   2   6    20274.69    19774.10    339.75 o 
   8   2   6      235.75      218.45     21.88 o 
   9   2   6    15440.31    15101.58    198.88 o 
  10   2   6      154.07      138.84     11.84 o 
  11   2   6     7211.60     7176.18    121.51 o 
  12   2   6      825.81      830.10     28.21 o 
  13   2   6     5246.38     5207.69     87.12 o 
  14   2   6     1065.73     1000.11     33.73 o 
  15   2   6     3725.79     3541.37     70.37 o 
  16   2   6      445.93      405.58     27.93 o 
  17   2   6      263.13      237.21     21.52 o 
  18   2   6      120.26      110.28     21.59 o 
  19   2   6      448.77      482.56     34.84 o 
  20   2   6      419.58      466.29     41.22 o 
  21   2   6      773.83      817.11    162.46 o 
  22   2   6      158.59      148.15     44.42 o 
  23   2   6      714.99      774.41     60.06 o 
  24   2   6       18.20      -15.32     25.06 o 
  25   2   6      506.34      556.50     56.81 o 
  26   2   6       14.99       35.90     30.25 o 
   1   3   6     1848.92     1964.21     39.86 o 
   2   3   6     2337.26     2281.20     45.46 o 
   3   3   6     1847.94     1767.93     44.19 o 
   4   3   6     5305.63     5621.75     97.47 o 
   5   3   6     1975.45     1897.42     47.10 o 
   6   3   6    13715.39    13421.29    203.59 o 
   7   3   6      713.55      657.30     38.00 o 
   8   3   6    11602.58    11475.30    210.34 o 
   9   3   6       57.60       76.97     14.08 o 
  10   3   6     4461.18     4266.64     84.65 o 
  11   3   6       10.88       24.20     18.95 o 
  12   3   6     3856.87     3841.15     81.06 o 
  13   3   6      452.14      504.98     29.19 o 
  14   3   6     4696.40     4482.72     93.67 o 
  15   3   6     1052.54     1106.84     44.77 o 
  16   3   6      856.24      774.93     38.36 o 
  17   3   6      382.12      381.76     31.52 o 
  18   3   6      227.55      256.08     27.83 o 
  19   3   6      323.54      383.18     37.12 o 
  20   3   6      584.61      608.63     85.82 o 
  21   3   6       88.91       59.77     28.85 o 
  22   3   6      285.88      187.02     53.61 o 
  23   3   6      172.69      205.91     39.48 o 
  24   3   6      315.59      442.85     80.79 o 
  25   3   6       41.33      100.58     35.75 o 
  26   3   6      614.33      712.78     65.24 o 
   0   4   6    10030.20     9332.41    216.57 o 
   1   4   6       31.29        5.13     11.72 o 
   2   4   6     6816.27     6446.48    114.06 o 
   3   4   6      196.23      243.74     22.22 o 
   4   4   6     3026.34     3051.00     77.12 o 
   5   4   6     2175.64     2110.61     62.25 o 
   6   4   6     1186.86     1216.53     49.53 o 
   7   4   6     6330.42     6316.16    294.15 o 
   8   4   6     1419.26     1494.90     64.81 o 
   9   4   6      605.19      662.29     46.04 o 
  10   4   6      277.68      273.37     34.68 o 
  11   4   6     1246.70     1271.30     63.18 o 
  12   4   6     1157.44     1118.85     60.71 o 
  13   4   6     1664.04     1652.07     75.96 o 
  14   4   6      685.62      733.84     81.05 o 
  15   4   6      134.65      108.43     35.44 o 
  16   4   6      959.29     1025.98     50.27 o 
  17   4   6      471.17      482.65     39.07 o 
  18   4   6      926.41      937.29     50.24 o 
  19   4   6      299.25      327.93     49.51 o 
  20   4   6     1032.44     1136.18    135.60 o 
  21   4   6      203.78      129.91     47.53 o 
  22   4   6      452.20      397.60     73.92 o 
  23   4   6       46.26        2.53     40.98 o 
  24   4   6      116.19      151.45     58.79 o 
  25   4   6      152.55      144.36     61.68 o 
   1   5   6     7929.71     7542.29    133.69 o 
   2   5   6      287.71      290.46     23.59 o 
   3   5   6     3480.24     3343.17     74.94 o 
   4   5   6      331.18      345.92     24.74 o 
   5   5   6      809.34      768.33     51.48 o 
   6   5   6       94.94       80.43     28.67 o 
   7   5   6     1571.96     1628.26     57.73 o 
   8   5   6     1248.01     1345.47     71.71 o 
   9   5   6       62.18       66.45     23.11 o 
  10   5   6      682.54      621.78     48.06 o 
  11   5   6      521.85      570.67     48.78 o 
  12   5   6      267.20      281.02     38.73 o 
  13   5   6     1181.17     1083.36     67.91 o 
  14   5   6      167.27      138.49     31.43 o 
  15   5   6     1155.33     1079.35     67.84 o 
  16   5   6       83.63       71.44     30.48 o 
  17   5   6      999.70     1053.31     69.75 o 
  18   5   6       21.14       47.43     31.06 o 
  19   5   6      750.61     1028.32     97.81 o 
  20   5   6       48.21       37.57     38.73 o 
  21   5   6      858.63      839.58     96.43 o 
  22   5   6       17.95       25.19     45.25 o 
  23   5   6      113.37      140.09     57.41 o 
   0   6   6     4451.88     4118.50    127.67 o 
   1   6   6       78.01       55.81     22.26 o 
   2   6   6     1645.81     1690.70     52.49 o 
   3   6   6       52.35       25.29     14.81 o 
   4   6   6     1281.76     1242.82     45.25 o 
   5   6   6      145.66      207.47     33.53 o 
   6   6   6      921.08      946.03     47.55 o 
   7   6   6      249.24      217.17     28.86 o 
   8   6   6       65.04       85.65     25.18 o 
   9   6   6      131.21      185.86     33.65 o 
  10   6   6      310.54      382.06     41.98 o 
  11   6   6       85.78       54.08     37.25 o 
  12   6   6      569.58      605.22     52.36 o 
  13   6   6      204.38      139.88     35.43 o 
  14   6   6     1602.16     1662.07     97.55 o 
  15   6   6       26.80       19.01     28.10 o 
  16   6   6      232.55      242.59     56.43 o 
  17   6   6       60.37       -3.40     36.85 o 
  18   6   6      429.32      476.80     78.70 o 
  19   6   6        4.55      -18.24     35.33 o 
  20   6   6      381.03      368.50     74.86 o 
  21   6   6       15.81       -7.09     41.12 o 
   1   7   6     1754.27     1775.74     57.55 o 
   2   7   6       94.75       76.54     19.49 o 
   3   7   6      301.23      309.25     28.68 o 
   4   7   6      278.61      265.64     27.22 o 
   5   7   6      401.93      355.08     30.07 o 
   6   7   6      377.80      398.43     32.33 o 
   7   7   6      199.69      200.58     30.16 o 
   8   7   6      289.86      318.76     46.80 o 
   9   7   6       44.77       20.40     25.10 o 
  10   7   6      435.94      495.22     50.81 o 
  11   7   6        6.84      -19.45     33.52 o 
  12   7   6      293.64      298.48     43.54 o 
  13   7   6      289.56      379.18     52.20 o 
  14   7   6      247.55      154.06     51.04 o 
  15   7   6      507.98      464.64     78.04 o 
  16   7   6       59.53        0.58     36.78 o 
  17   7   6      133.61      103.82     44.09 o 
  18   7   6       15.74       53.50     45.68 o 
  19   7   6      134.81       80.87     55.31 o 
   0   8   6      330.36      257.59     58.71 o 
   1   8   6       53.70       45.69     28.79 o 
   2   8   6      146.17      127.04     27.59 o 
   3   8   6      131.46      154.58     28.05 o 
   4   8   6       23.52       21.37     20.97 o 
   5   8   6      460.32      418.67     47.84 o 
   6   8   6        0.05      -19.68     22.52 o 
   7   8   6      954.06      985.71     67.66 o 
   8   8   6       36.65       26.50     41.77 o 
   9   8   6      852.23      943.76     92.16 o 
  10   8   6       39.48      -22.88     33.30 o 
  11   8   6      443.76      467.90     75.94 o 
  12   8   6      125.41      124.88     49.88 o 
  13   8   6      267.69      201.99     58.50 o 
  14   8   6      211.71      214.51     64.87 o 
  15   8   6      196.40      106.71     52.56 o 
  16   8   6       57.57       12.67     37.65 o 
   1   9   6       37.68       22.53     28.62 o 
   2   9   6       41.44       60.88     30.74 o 
   3   9   6       53.06       84.59     34.38 o 
   4   9   6      292.02      310.71     47.31 o 
   5   9   6       52.39       48.47     32.09 o 
   6   9   6      660.50      672.89    111.27 o 
   7   9   6       52.05      140.16     54.15 o 
   8   9   6      676.96      721.00     90.06 o 
   9   9   6        4.01       35.62     41.92 o 
  10   9   6      435.78      377.84     78.41 o 
  11   9   6       17.18       17.66     42.71 o 
   2   0   7     1970.97     2029.26     60.76 o 
   4   0   7     3449.33     3556.16     92.21 o 
   6   0   7     9714.97    10129.45    329.98 o 
   8   0   7     8028.78     7951.20    180.36 o 
  10   0   7     5124.81     4745.89    156.52 o 
  12   0   7     6993.54     6769.60    459.97 o 
  14   0   7     1915.44     1979.53     77.93 o 
  16   0   7       92.14       93.54     28.02 o 
  18   0   7      396.77      379.98     44.97 o 
  20   0   7      206.68      167.78     32.26 o 
  22   0   7      474.02      496.13     47.26 o 
  24   0   7      588.18      735.84     84.92 o 
  26   0   7      187.18      166.87     56.76 o 
   0   1   7     2328.98     2181.02     96.58 o 
   1   1   7     1385.34     1519.68     36.19 o 
   2   1   7     2415.54     2431.67     56.96 o 
   3   1   7     7422.29     7674.60    107.78 o 
   4   1   7     2956.14     2943.67     50.95 o 
   5   1   7     2779.79     2731.16     48.85 o 
   6   1   7     2655.84     2862.70     67.12 o 
   7   1   7     2383.58     2248.59     55.24 o 
   8   1   7      180.81      210.22     20.70 o 
   9   1   7     7288.70     7074.29    140.58 o 
  10   1   7       47.09       63.23     12.55 o 
  11   1   7     7700.17     7527.82    129.24 o 
  12   1   7       91.38      106.54     20.90 o 
  13   1   7     1949.61     1837.63     45.14 o 
  14   1   7      234.90      255.37     29.74 o 
  15   1   7      274.69      255.76     20.65 o 
  16   1   7      395.60      489.13     27.35 o 
  17   1   7      124.04      106.67     17.34 o 
  18   1   7      456.02      447.45     37.57 o 
  19   1   7       29.89       60.89     16.63 o 
  20   1   7       66.81       29.71     23.96 o 
  21   1   7      153.15      111.61     42.68 o 
  22   1   7      133.90      133.63     33.09 o 
  23   1   7      382.86      366.89     46.78 o 
  24   1   7      160.56      119.57     35.96 o 
  25   1   7      495.66      547.74    106.21 o 
  26   1   7       96.06      111.84     35.94 o 
   1   2   7     4383.98     4267.65     60.84 o 
   2   2   7     1192.16     1411.88     30.92 o 
   3   2   7    13517.57    13499.71    162.01 o 
   4   2   7      430.52      412.26     15.29 o 
   5   2   7     1972.82     1985.04     38.54 o 
   6   2   7     2500.44     2455.54     49.91 o 
   7   2   7      857.20      893.42     21.79 o 
   8   2   7     3666.80     3503.41     68.70 o 
   9   2   7       61.13       72.52     11.55 o 
  10   2   7     3130.20     3074.85     66.39 o 
  11   2   7      673.14      657.17     55.78 o 
  12   2   7     2767.30     2865.69     65.71 o 
  13   2   7      323.93      349.73     25.56 o 
  14   2   7        6.39       18.36     17.15 o 
  15   2   7      529.60      540.02     33.52 o 
  16   2   7       99.03      134.15     20.99 o 
  17   2   7     2578.62     2634.01     77.39 o 
  18   2   7      257.24      289.61     29.51 o 
  19   2   7     1832.37     1871.70     67.49 o 
  20   2   7       28.06       63.90     39.28 o 
  21   2   7      409.79      421.19     47.13 o 
  22   2   7      238.27      265.50     40.36 o 
  23   2   7      218.91      180.10     38.33 o 
  24   2   7      341.74      348.69    122.10 o 
  25   2   7      118.33      128.30     37.39 o 
  26   2   7      249.01      298.00     48.33 o 
   0   3   7    16956.80    17432.44    291.01 o 
   1   3   7      771.55      800.55     21.99 o 
   2   3   7    10769.45    10672.44    133.27 o 
   3   3   7      262.00      275.24     20.27 o 
   4   3   7     7804.52     7528.88    113.45 o 
   5   3   7      362.31      314.63     21.45 o 
   6   3   7     5362.73     5337.15    113.38 o 
   7   3   7      156.70      172.30     28.63 o 
   8   3   7      752.36      782.94     37.95 o 
   9   3   7      526.51      525.68     33.82 o 
  10   3   7      396.16      373.62     29.09 o 
  11   3   7       85.25       49.57     17.94 o 
  12   3   7      632.17      667.86     47.04 o 
  13   3   7        8.05       -3.00     16.54 o 
  14   3   7     1756.96     1776.98     54.05 o 
  15   3   7       82.32      111.60     19.85 o 
  16   3   7     5079.21     5186.15    108.64 o 
  17   3   7       52.86       28.49     18.74 o 
  18   3   7     2748.91     2791.94     75.78 o 
  19   3   7       37.73       38.40     21.55 o 
  20   3   7     1127.66     1221.64     90.71 o 
  21   3   7       87.35       62.84     27.83 o 
  22   3   7      303.93      221.56     38.35 o 
  23   3   7       43.46       68.24     30.22 o 
  24   3   7      266.66       92.52     52.78 o 
  25   3   7       11.68        0.29     39.46 o 
   1   4   7     6157.94     6013.07    111.25 o 
   2   4   7      188.60      173.59     18.72 o 
   3   4   7     6343.68     6267.65    113.07 o 
   4   4   7      667.25      634.89     31.71 o 
   5   4   7     8323.59     8000.55    138.75 o 
   6   4   7     1118.10     1044.52     42.47 o 
   7   4   7      191.25      202.23     23.33 o 
   8   4   7     3716.91     3491.33     89.77 o 
   9   4   7      213.94      220.46     26.32 o 
  10   4   7     2493.42     2424.07     74.22 o 
  11   4   7      693.51      741.51     49.32 o 
  12   4   7      660.78      629.34     42.46 o 
  13   4   7     1873.86     1766.28     65.98 o 
  14   4   7      487.69      505.60     39.68 o 
  15   4   7     1444.90     1404.22     80.49 o 
  16   4   7      246.46      216.56     31.69 o 
  17   4   7     2209.54     2272.02    131.29 o 
  18   4   7      127.42      154.78     48.29 o 
  19   4   7     1796.07     1498.39    117.43 o 
  20   4   7       40.02       62.99     39.89 o 
  21   4   7      367.98      335.34     65.88 o 
  22   4   7       63.96       57.41     45.32 o 
  23   4   7      244.32      315.65     67.98 o 
  24   4   7      127.07       94.12     51.55 o 
   0   5   7      835.95      891.56     50.90 o 
   1   5   7      204.53      197.73     20.93 o 
   2   5   7      582.66      584.98     30.03 o 
   3   5   7     3073.91     2930.29     69.68 o 
   4   5   7      239.66      273.48     23.69 o 
   5   5   7     2508.53     2530.81     94.36 o 
   6   5   7      996.20     1043.35     47.21 o 
   7   5   7     2086.58     2241.50    113.45 o 
   8   5   7      380.74      326.79     57.16 o 
   9   5   7     5754.72     5840.12    185.99 o 
  10   5   7     1048.99     1074.88     62.14 o 
  11   5   7     4748.99     4569.75    141.60 o 
  12   5   7       84.29      131.18     47.24 o 
  13   5   7     2045.60     1962.53     88.90 o 
  14   5   7      398.65      392.63     46.50 o 
  15   5   7      638.48      538.63     53.79 o 
  16   5   7      760.40      761.99     60.70 o 
  17   5   7      115.53      118.37     45.54 o 
  18   5   7      324.16      308.19     65.30 o 
  19   5   7        8.02       32.36     39.67 o 
  20   5   7      198.04      158.98     57.27 o 
  21   5   7      177.94      201.62     61.83 o 
  22   5   7       27.28        0.36     42.13 o 
  23   5   7      473.22      427.21     84.12 o 
   1   6   7      357.91      378.08     27.88 o 
   2   6   7     1941.84     1799.12     55.71 o 
   3   6   7       82.85       71.81     17.55 o 
   4   6   7     1030.11     1041.40     43.06 o 
   5   6   7      177.85      146.55     21.68 o 
   6   6   7     3152.03     3194.30     78.71 o 
   7   6   7      255.18      223.39     44.63 o 
   8   6   7     2997.03     3243.00    113.87 o 
   9   6   7       36.72       30.03     24.75 o 
  10   6   7     3387.02     3535.75    123.09 o 
  11   6   7       40.53       52.60     26.86 o 
  12   6   7     3793.07     3929.88    219.47 o 
  13   6   7       67.02      125.03     34.24 o 
  14   6   7      402.02      394.85     49.89 o 
  15   6   7      133.91      222.19     57.99 o 
  16   6   7       28.23       39.53     41.63 o 
  17   6   7       19.45      -22.59     36.99 o 
  18   6   7       44.29       66.68     47.64 o 
  19   6   7       36.17      -33.01     33.01 o 
  20   6   7       50.32       52.34     45.25 o 
  21   6   7       59.62       16.36     41.99 o 
   0   7   7     1161.69     1302.45     69.76 o 
   1   7   7      134.79      123.28     22.12 o 
   2   7   7     2049.24     2091.81     64.00 o 
   3   7   7      806.38      745.89     39.30 o 
   4   7   7     1264.60     1266.10     50.33 o 
   5   7   7      825.72      843.77     51.15 o 
   6   7   7      241.50      193.32     37.64 o 
   7   7   7      639.88      616.66     43.52 o 
   8   7   7      161.88      126.77     33.91 o 
   9   7   7     1135.69      991.61     65.63 o 
  10   7   7       42.62        1.52     32.22 o 
  11   7   7     1084.52     1056.85     96.36 o 
  12   7   7      176.91      182.51     53.43 o 
  13   7   7      395.66      314.71     65.74 o 
  14   7   7      305.63      288.79     64.36 o 
  15   7   7       56.22      135.24     52.20 o 
  16   7   7      418.41      375.30     74.93 o 
  17   7   7        6.04       -4.42     42.35 o 
  18   7   7      472.66      522.63     84.56 o 
   1   8   7     1762.24     1791.70     88.49 o 
   2   8   7       58.20       31.05     29.68 o 
   3   8   7     1182.70     1231.42     74.17 o 
   4   8   7       59.08       10.44     48.36 o 
   5   8   7      888.80      817.71     64.14 o 
   6   8   7       44.51       41.22     43.98 o 
   7   8   7      168.03      127.52     59.91 o 
   8   8   7       39.11      -14.84     31.28 o 
   9   8   7        9.27       32.22     41.05 o 
  10   8   7       19.28       59.73     41.77 o 
  11   8   7      102.76       37.94     41.41 o 
  12   8   7       38.78        6.44     36.20 o 
  13   8   7      223.00      186.42     56.98 o 
  14   8   7       39.05       64.14     50.10 o 
  15   8   7      386.72      402.16     79.13 o 
   0   9   7      242.46      227.54     61.18 o 
   1   9   7        3.16       -2.08     28.34 o 
   2   9   7      430.16      600.13     59.89 o 
   3   9   7        8.43      -26.62     26.62 o 
   4   9   7      452.96      441.70     56.39 o 
   5   9   7      225.66      264.16     47.88 o 
   6   9   7      136.77      153.16     68.78 o 
   7   9   7      259.88      330.20     73.77 o 
   8   9   7       27.11      -13.54     38.08 o 
   9   9   7       76.76        9.70     42.79 o 
  10   9   7       55.84      120.18     56.32 o 
   0   0   8    30843.69    31229.76    878.17 o 
   2   0   8    20661.97    19920.97    410.98 o 
   4   0   8     5772.74     5655.03    148.45 o 
   6   0   8     2018.40     2047.09    103.96 o 
   8   0   8     2063.74     2115.04     69.51 o 
  10   0   8       59.46       58.33     20.71 o 
  12   0   8     2954.38     3157.91    100.64 o 
  14   0   8     3890.75     3738.18    204.85 o 
  16   0   8     2718.10     2698.09    100.56 o 
  18   0   8     3313.75     3207.37    227.54 o 
  20   0   8     1901.57     1812.52    113.74 o 
  22   0   8     1473.23     1449.96    107.07 o 
  24   0   8      165.55      151.82     51.62 o 
  26   0   8       42.50      -12.60     36.20 o 
   1   1   8    13846.02    13590.51    163.37 o 
   2   1   8      687.58      701.48     19.54 o 
   3   1   8     3886.83     3933.99     57.96 o 
   4   1   8     1306.43     1287.61     30.17 o 
   5   1   8     1475.19     1411.69     32.18 o 
   6   1   8     4945.49     4927.42     77.85 o 
   7   1   8     1033.19     1026.23     28.25 o 
   8   1   8     4737.25     4562.82     97.71 o 
   9   1   8       26.91       29.40      8.75 o 
  10   1   8     2437.21     2383.05     96.96 o 
  11   1   8      241.17      227.67     20.74 o 
  12   1   8     1263.99     1401.83     43.96 o 
  13   1   8     3752.89     3536.00     77.93 o 
  14   1   8     1044.31      989.84     39.53 o 
  15   1   8     2880.15     2864.27     72.11 o 
  16   1   8      379.31      374.70     29.11 o 
  17   1   8     1061.75     1062.75     44.93 o 
  18   1   8      156.98      127.23     22.28 o 
  19   1   8     1207.10     1211.77     63.58 o 
  20   1   8      129.08      141.94     31.43 o 
  21   1   8     1208.43     1306.55     69.92 o 
  22   1   8      101.29      115.06     30.97 o 
  23   1   8      322.69      288.41     43.23 o 
  24   1   8      172.94      205.56     40.11 o 
  25   1   8       17.68       29.71     28.27 o 
  26   1   8      291.78      271.87     91.69 o 
   0   2   8     1251.73     1280.44     39.03 o 
   1   2   8      626.45      693.09     20.22 o 
   2   2   8      144.77      128.04     11.92 o 
   3   2   8     1543.31     1600.66     31.62 o 
   4   2   8       52.73       68.81     10.10 o 
   5   2   8     4630.75     4563.00     73.12 o 
   6   2   8      585.10      583.42     20.73 o 
   7   2   8    11139.43    11024.26    195.14 o 
   8   2   8      385.71      393.36     19.79 o 
   9   2   8     4804.75     4609.34    106.05 o 
  10   2   8       10.13        5.70     14.08 o 
  11   2   8     1954.80     1935.87     65.23 o 
  12   2   8      650.62      703.14     32.59 o 
  13   2   8     2173.72     2165.83     66.98 o 
  14   2   8      326.19      267.52     24.73 o 
  15   2   8     1632.17     1733.13     54.03 o 
  16   2   8      124.95       80.61     19.46 o 
  17   2   8      102.96      111.23     21.63 o 
  18   2   8       50.92       66.63     19.70 o 
  19   2   8      223.17      283.06     38.13 o 
  20   2   8       71.89       67.22     28.81 o 
  21   2   8      400.58      379.88     45.61 o 
  22   2   8      122.79      113.73     33.07 o 
  23   2   8      475.98      502.58     51.36 o 
  24   2   8       13.25       39.77     29.51 o 
  25   2   8      420.99      414.62     77.54 o 
   1   3   8      680.74      669.57     23.82 o 
   2   3   8      229.89      202.65     12.76 o 
   3   3   8     1225.18     1270.46     38.39 o 
   4   3   8     3606.97     3617.72     74.26 o 
   5   3   8      619.41      593.19     24.95 o 
   6   3   8     5180.44     5080.75     97.61 o 
   7   3   8       11.56       46.02     22.82 o 
   8   3   8     4517.65     4669.42    126.94 o 
   9   3   8        1.44      -10.70     13.86 o 
  10   3   8     1640.71     1639.36     58.88 o 
  11   3   8      863.43      872.80     51.77 o 
  12   3   8     2692.30     2753.11    129.22 o 
  13   3   8      337.71      389.97     34.84 o 
  14   3   8     1246.80     1223.20     62.53 o 
  15   3   8       52.33       88.97     24.32 o 
  16   3   8      582.65      663.74     45.41 o 
  17   3   8      271.86      286.06     35.68 o 
  18   3   8       47.77       81.81     40.32 o 
  19   3   8      320.99      294.51     62.26 o 
  20   3   8      594.20      562.88     73.70 o 
  21   3   8       49.54       71.38     41.56 o 
  22   3   8      368.81      356.70     69.36 o 
  23   3   8       62.69        1.95     41.34 o 
  24   3   8      180.41      185.34     60.89 o 
   0   4   8     3219.67     3135.11    167.85 o 
   1   4   8       18.35        9.17     11.53 o 
   2   4   8     2950.19     2708.97     63.98 o 
   3   4   8      637.78      658.13     27.85 o 
   4   4   8     1428.18     1441.54     40.20 o 
   5   4   8      551.68      630.47     52.63 o 
   6   4   8      612.17      633.69     28.07 o 
   7   4   8     5453.25     5680.04    124.61 o 
   8   4   8      350.58      399.97     32.15 o 
   9   4   8     1127.91     1191.40     61.01 o 
  10   4   8        6.40       -6.19     15.75 o 
  11   4   8      461.81      446.62     35.41 o 
  12   4   8      706.34      746.59     44.68 o 
  13   4   8      563.10      608.96     41.51 o 
  14   4   8      672.12      726.04     45.15 o 
  15   4   8       91.57      143.78     27.69 o 
  16   4   8      613.35      567.41     44.53 o 
  17   4   8       46.15        9.41     36.49 o 
  18   4   8      474.47      604.58     73.34 o 
  19   4   8      148.86      223.71     59.15 o 
  20   4   8      339.44      377.33     68.78 o 
  21   4   8      171.81      165.35     54.23 o 
  22   4   8      183.97      176.07     57.12 o 
  23   4   8       92.23       99.04     49.16 o 
   1   5   8     2006.29     1891.82     54.99 o 
   2   5   8      210.83      144.56     19.33 o 
   3   5   8     1231.56     1259.34     44.36 o 
   4   5   8      341.09      354.32     25.91 o 
   5   5   8      228.45      222.55     22.50 o 
   6   5   8      355.95      330.28     42.42 o 
   7   5   8      378.99      374.96     33.17 o 
   8   5   8       56.30       53.94     23.44 o 
   9   5   8      134.22      150.87     48.58 o 
  10   5   8      572.02      684.87     53.22 o 
  11   5   8      288.51      256.91     53.28 o 
  12   5   8       61.54       40.13     25.07 o 
  13   5   8      643.37      672.17     56.94 o 
  14   5   8        9.68       14.59     25.95 o 
  15   5   8      627.87      693.20     81.95 o 
  16   5   8       57.91       41.85     37.94 o 
  17   5   8      408.19      442.63     71.96 o 
  18   5   8        5.83      -24.25     31.06 o 
  19   5   8      321.13      454.87     76.81 o 
  20   5   8      144.26      119.45     51.55 o 
  21   5   8      236.48      315.65     71.02 o 
  22   5   8       36.11       12.52     44.38 o 
   0   6   8     2145.65     2188.90     88.62 o 
   1   6   8        8.22        2.46     14.22 o 
   2   6   8      646.86      611.72     34.48 o 
   3   6   8       47.60       70.11     18.22 o 
   4   6   8      155.64      191.86     24.05 o 
   5   6   8      156.30      168.54     22.84 o 
   6   6   8      272.50      275.21     27.28 o 
   7   6   8       18.09        5.44     15.30 o 
   8   6   8      142.18      163.73     34.11 o 
   9   6   8      142.25      118.76     31.76 o 
  10   6   8       31.97       13.30     27.37 o 
  11   6   8      349.26      398.37     48.45 o 
  12   6   8      293.67      323.32     62.62 o 
  13   6   8       26.77       -8.54     33.01 o 
  14   6   8      612.44      774.57     86.15 o 
  15   6   8       21.35        8.83     34.53 o 
  16   6   8      416.74      386.89     70.44 o 
  17   6   8       16.12      -22.66     39.46 o 
  18   6   8      206.48      318.76     72.98 o 
  19   6   8        3.99      -13.61     39.89 o 
  20   6   8      222.25      277.42     70.73 o 
   1   7   8     1318.64     1335.02     52.10 o 
   2   7   8      177.05      152.01     34.57 o 
   3   7   8      528.59      497.53     41.18 o 
   4   7   8      153.64      165.17     28.74 o 
   5   7   8       52.55       27.02     20.32 o 
   6   7   8      202.40      207.44     36.90 o 
   7   7   8      122.83      123.11     33.39 o 
   8   7   8      277.12      293.50     61.10 o 
   9   7   8       63.04      108.52     45.83 o 
  10   7   8      150.04      156.96     53.72 o 
  11   7   8       54.39       50.32     38.73 o 
  12   7   8       35.40       50.61     39.38 o 
  13   7   8      394.53      319.27     72.11 o 
  14   7   8      118.59      141.03     53.94 o 
  15   7   8      232.23      213.93     58.42 o 
  16   7   8       18.17      -21.07     38.30 o 
  17   7   8      125.74       89.92     53.28 o 
   0   8   8      484.54      557.31     75.15 o 
   1   8   8       35.24       17.59     33.59 o 
   2   8   8      227.49      194.67     38.27 o 
   3   8   8      149.13      153.00     34.14 o 
   4   8   8       75.15      112.75     32.89 o 
   5   8   8      388.35      418.87     53.97 o 
   6   8   8       43.71        0.44     23.54 o 
   7   8   8      552.04      539.60     70.59 o 
   8   8   8       42.65       27.00     41.77 o 
   9   8   8      339.16      488.10     72.54 o 
  10   8   8        2.74       32.72     40.54 o 
  11   8   8      233.37      231.81     64.43 o 
  12   8   8      169.19      208.50     62.91 o 
  13   8   8      156.75      122.50     49.74 o 
  14   8   8      120.51       71.82     48.94 o 
   1   9   8       18.65       -6.98     26.54 o 
   2   9   8       19.01        7.29     28.42 o 
   3   9   8       13.40        6.31     45.75 o 
   4   9   8      168.49       45.06     34.07 o 
   5   9   8       35.32       44.21     32.38 o 
   6   9   8      500.96      519.32     67.40 o 
   7   9   8        0.60       77.39     51.04 o 
   8   9   8      513.15      589.24     84.20 o 
   2   0   9     3970.03     4056.94    107.16 o 
   4   0   9      830.93      836.21     40.15 o 
   6   0   9     1431.31     1458.43     54.25 o 
   8   0   9      289.01      279.21     27.92 o 
  10   0   9     2467.64     2482.83    103.13 o 
  12   0   9      689.95      724.87     46.61 o 
  14   0   9      193.48      177.23     31.03 o 
  16   0   9       34.16       -3.80     20.38 o 
  18   0   9       64.79       94.02     53.28 o 
  20   0   9       48.71       59.51     34.32 o 
  22   0   9      158.51      211.91     53.86 o 
  24   0   9      464.37      525.74     73.48 o 
   0   1   9     2845.47     3127.14     86.48 o 
   1   1   9      276.09      280.32     18.71 o 
   2   1   9      281.63      269.37     14.05 o 
   3   1   9      799.27      756.40     21.26 o 
   4   1   9      514.05      531.32     20.26 o 
   5   1   9      751.39      737.43     23.91 o 
   6   1   9       63.80       63.68     10.14 o 
   7   1   9     1422.26     1442.44     35.63 o 
   8   1   9       95.73      102.18     11.91 o 
   9   1   9      889.31      904.12     32.21 o 
  10   1   9       92.57       96.91     12.61 o 
  11   1   9     1138.50     1221.65     50.53 o 
  12   1   9      104.29      131.10     21.26 o 
  13   1   9      403.83      382.06     27.09 o 
  14   1   9      156.46      142.02     21.72 o 
  15   1   9      424.36      431.52     30.35 o 
  16   1   9        9.78      -13.94     13.94 o 
  17   1   9       43.45       11.06     16.87 o 
  18   1   9      265.57      282.55     36.26 o 
  19   1   9       96.73       70.05     26.10 o 
  20   1   9      178.09      202.20     34.77 o 
  21   1   9      209.54      257.98     50.93 o 
  22   1   9        8.95       -3.17     28.99 o 
  23   1   9      434.95      480.70     51.07 o 
  24   1   9       17.52        1.46     28.49 o 
  25   1   9      216.81      139.77     46.15 o 
   1   2   9      634.36      659.83     20.76 o 
   2   2   9      422.21      393.10     18.13 o 
   3   2   9      652.86      597.54     20.12 o 
   4   2   9     1561.06     1511.29     32.24 o 
   5   2   9      843.03      776.40     32.84 o 
   6   2   9      459.12      513.71     20.48 o 
   7   2   9       87.53       65.56     17.48 o 
   8   2   9     1769.22     1696.36     49.26 o 
   9   2   9     1414.03     1495.18     53.93 o 
  10   2   9      759.44      730.01     39.21 o 
  11   2   9       39.47       63.13     19.59 o 
  12   2   9     1323.58     1346.91     55.76 o 
  13   2   9      815.76      893.56     47.89 o 
  14   2   9      121.02      122.11     25.07 o 
  15   2   9      533.90      562.72     63.48 o 
  16   2   9       35.70       18.90     25.92 o 
  17   2   9     1056.18     1145.16     58.39 o 
  18   2   9       44.83       35.69     33.16 o 
  19   2   9      288.88      287.56     55.82 o 
  20   2   9      118.48       71.09     40.40 o 
  21   2   9       54.88       26.42     34.90 o 
  22   2   9      122.47      144.07     49.23 o 
  23   2   9       91.64       33.45     40.25 o 
  24   2   9      189.50      253.03     61.46 o 
   0   3   9      925.85      900.88     35.84 o 
   1   3   9      280.79      310.06     16.44 o 
   2   3   9     2905.84     2880.86     49.76 o 
   3   3   9      233.41      224.93     17.42 o 
   4   3   9     3360.08     3463.01     90.13 o 
   5   3   9      743.15      676.15     27.69 o 
   6   3   9      824.61      876.72     35.09 o 
   7   3   9      297.73      264.14     24.00 o 
   8   3   9      456.57      444.62     31.47 o 
   9   3   9      525.69      580.78     67.13 o 
  10   3   9      259.54      222.85     27.57 o 
  11   3   9     1241.03     1142.43     52.10 o 
  12   3   9     1069.87     1020.49     50.32 o 
  13   3   9      350.03      341.94     34.80 o 
  14   3   9      506.67      567.31     41.96 o 
  15   3   9       56.71       45.83     21.00 o 
  16   3   9     1110.99     1176.77     59.29 o 
  17   3   9       20.91       -4.71     31.85 o 
  18   3   9     1313.42     1234.44    100.78 o 
  19   3   9       43.77       30.04     40.18 o 
  20   3   9      429.88      331.00     67.26 o 
  21   3   9       74.29       55.02     43.51 o 
  22   3   9      235.42      417.22     73.92 o 
  23   3   9        9.52      -33.30     33.30 o 
  24   3   9       19.79      -35.18     35.18 o 
   1   4   9     2522.71     2512.02     62.56 o 
   2   4   9      301.54      260.01     19.53 o 
   3   4   9     2072.79     2140.27     49.95 o 
   4   4   9       50.00       56.24     12.95 o 
   5   4   9     2026.99     1933.61     55.11 o 
   6   4   9      113.02      113.74     18.53 o 
   7   4   9     1487.72     1483.42     48.49 o 
   8   4   9      528.19      528.77     31.26 o 
   9   4   9     1084.93     1091.20     53.30 o 
  10   4   9       56.34       66.13     29.55 o 
  11   4   9      373.59      486.79     37.69 o 
  12   4   9      543.25      575.82     39.85 o 
  13   4   9      199.56      226.74     31.49 o 
  14   4   9       46.23       31.84     21.88 o 
  15   4   9     1404.79     1326.66     74.66 o 
  16   4   9       12.14        1.02     24.69 o 
  17   4   9     1357.64     1479.57    107.07 o 
  18   4   9        3.41       33.66     34.24 o 
  19   4   9      679.25      796.94     87.96 o 
  20   4   9       33.28       48.43     40.98 o 
  21   4   9      349.88      253.61     65.23 o 
  22   4   9       19.86       88.03     47.56 o 
   0   5   9      379.65      468.40     41.31 o 
   1   5   9      476.09      422.02     27.92 o 
   2   5   9      793.31      800.81     40.84 o 
   3   5   9      558.22      618.28     32.93 o 
   4   5   9     1131.04     1106.37     56.61 o 
   5   5   9      730.62      715.68     36.17 o 
   6   5   9      161.72      162.88     22.09 o 
   7   5   9     1953.02     1840.69     57.52 o 
   8   5   9      451.99      437.62     35.88 o 
   9   5   9     1569.32     1730.66     80.62 o 
  10   5   9      226.54      148.78     33.38 o 
  11   5   9     1402.59     1531.27     78.76 o 
  12   5   9      169.93      202.09     39.94 o 
  13   5   9      789.20      915.46     85.93 o 
  14   5   9      306.22      348.16     65.01 o 
  15   5   9       53.82      107.22     44.38 o 
  16   5   9      335.45      420.19     72.32 o 
  17   5   9        2.97      -17.66     33.30 o 
  18   5   9      575.72      559.05     82.03 o 
  19   5   9       51.63       46.84     42.57 o 
  20   5   9      126.22      121.48     54.80 o 
  21   5   9      122.50       96.65     50.89 o 
   1   6   9       60.03       30.31     15.57 o 
   2   6   9      556.83      549.86     33.34 o 
   3   6   9        2.42       12.74     14.77 o 
   4   6   9     1682.37     1659.89     78.50 o 
   5   6   9       95.01      103.95     21.20 o 
   6   6   9     1332.58     1292.86     50.74 o 
   7   6   9        4.21        7.46     16.65 o 
   8   6   9     1653.32     1897.76    151.85 o 
   9   6   9      282.17      281.19     56.69 o 
  10   6   9     1970.88     1964.56    126.91 o 
  11   6   9       36.69       63.85     41.12 o 
  12   6   9      868.84     1068.07     96.07 o 
  13   6   9       59.69       51.26     40.25 o 
  14   6   9      403.63      320.86     67.47 o 
  15   6   9       15.48       -1.01     35.84 o 
  16   6   9       22.73       64.07     45.39 o 
  17   6   9       20.03       18.68     39.24 o 
  18   6   9       35.13       57.12     43.66 o 
  19   6   9        1.52      -17.16     45.18 o 
   0   7   9      722.27      617.33     74.42 o 
   1   7   9      274.26      213.21     38.33 o 
   2   7   9      348.80      419.45     47.21 o 
   3   7   9      863.86      908.02     63.60 o 
   4   7   9      236.76      214.30     39.79 o 
   5   7   9      545.84      552.58    135.45 o 
   6   7   9       49.59       50.88     28.49 o 
   7   7   9      526.23      570.14     54.04 o 
   8   7   9       41.62       43.00     37.28 o 
   9   7   9      744.18      722.08     87.02 o 
  10   7   9       24.72       33.45     39.17 o 
  11   7   9      981.62     1025.64    101.57 o 
  12   7   9      140.18      127.06     52.05 o 
  13   7   9      214.28      289.44     67.62 o 
  14   7   9      117.55      183.24     56.18 o 
  15   7   9      128.89       60.89     48.00 o 
  16   7   9      204.07      159.92     57.70 o 
   1   8   9      659.28      755.32     93.32 o 
   2   8   9       97.91       80.66     33.31 o 
   3   8   9      874.90      873.82     67.47 o 
   4   8   9       30.13       10.13     27.11 o 
   5   8   9      386.15      408.70     52.36 o 
   6   8   9       79.18       23.76     29.79 o 
   7   8   9       62.75       88.00     34.16 o 
   8   8   9       35.58       40.18     44.09 o 
   9   8   9       60.04       24.76     39.82 o 
  10   8   9       98.69      144.65     51.55 o 
  11   8   9       25.74       30.33     45.32 o 
  12   8   9       47.55       46.26     47.06 o 
   0   9   9      253.36      383.05     77.32 o 
   1   9   9        4.48      -13.09     26.13 o 
   2   9   9      300.36      292.32     77.86 o 
   3   9   9       18.34        3.12     28.00 o 
   4   9   9      315.35      278.98    117.97 o 
   5   9   9       36.27       31.02     33.39 o 
   0   0  10     5196.08     4915.66    179.33 o 
   2   0  10     7244.54     7266.79    174.20 o 
   4   0  10     4595.83     4808.02    149.10 o 
   6   0  10     1014.21      911.14     90.53 o 
   8   0  10      260.31      234.26     28.63 o 
  10   0  10      201.20      164.01     43.57 o 
  12   0  10     1866.50     1870.19    176.10 o 
  14   0  10     3596.14     3480.51    115.42 o 
  16   0  10     2026.30     1916.88     85.54 o 
  18   0  10     1149.96     1120.99     89.63 o 
  20   0  10      776.06      892.00     85.07 o 
  22   0  10      642.36      744.09     82.24 o 
  24   0  10      196.42      200.54     59.29 o 
   1   1  10     3213.73     3205.28     57.02 o 
   2   1  10      844.60      840.73     23.60 o 
   3   1  10     1944.48     1957.11     41.92 o 
   4   1  10      137.51      138.32     13.35 o 
   5   1  10     1028.35     1028.52     30.08 o 
   6   1  10     3353.46     3408.93     62.01 o 
   7   1  10      283.22      253.36     22.58 o 
   8   1  10      996.97      972.83     30.38 o 
   9   1  10      225.26      211.46     19.96 o 
  10   1  10      203.32      212.13     20.59 o 
  11   1  10     1123.45     1099.61     49.47 o 
  12   1  10      590.18      573.74     42.90 o 
  13   1  10     2526.93     2440.34     91.79 o 
  14   1  10      967.42     1001.87     50.96 o 
  15   1  10      674.04      649.55     44.54 o 
  16   1  10      102.34      132.35     26.63 o 
  17   1  10     1023.14     1077.62     84.34 o 
  18   1  10      245.46      288.72     52.99 o 
  19   1  10      913.18      877.45     82.24 o 
  20   1  10      340.08      409.26     63.64 o 
  21   1  10      436.83      541.45     72.25 o 
  22   1  10      149.43       95.56     45.25 o 
  23   1  10      187.66      137.70     50.97 o 
  24   1  10      110.12      132.99     52.70 o 
   0   2  10     1029.14     1063.09     39.17 o 
   1   2  10      451.40      439.67     18.67 o 
   2   2  10      332.72      322.62     18.14 o 
   3   2  10     1311.18     1325.54     31.35 o 
   4   2  10      311.85      321.99     17.26 o 
   5   2  10     1391.99     1400.09     42.44 o 
   6   2  10       11.57        1.51     11.24 o 
   7   2  10     2626.53     2558.24     74.76 o 
   8   2  10      145.20      107.81     17.93 o 
   9   2  10     1912.55     1964.23     57.75 o 
  10   2  10       12.54       15.87     17.33 o 
  11   2  10     1305.35     1384.61     67.89 o 
  12   2  10       77.17       64.89     21.39 o 
  13   2  10      865.09      847.38     47.44 o 
  14   2  10      482.37      512.74     40.42 o 
  15   2  10      146.67      148.76     27.61 o 
  16   2  10      253.34      267.66     41.35 o 
  17   2  10        2.26       11.80     30.70 o 
  18   2  10      272.73      253.46     56.32 o 
  19   2  10      615.01      589.16     72.90 o 
  20   2  10       69.91       35.91     39.60 o 
  21   2  10      380.19      360.97     66.97 o 
  22   2  10       26.54       53.65     41.63 o 
  23   2  10      311.51      261.79     64.94 o 
  24   2  10        5.43      -36.78     36.78 o 
   1   3  10      226.67      215.88     17.26 o 
   2   3  10       26.56       15.54     10.07 o 
   3   3  10      119.59      116.35     14.25 o 
   4   3  10     1067.46     1052.96     47.97 o 
   5   3  10       89.01       83.02     14.46 o 
   6   3  10     2260.64     2182.35     58.26 o 
   7   3  10        2.99       -3.54     11.96 o 
   8   3  10     4380.93     4380.97    115.16 o 
   9   3  10      119.46       72.45     17.27 o 
  10   3  10     1362.74     1450.49     58.35 o 
  11   3  10      404.99      383.16     54.75 o 
  12   3  10      957.54      902.07     48.72 o 
  13   3  10       89.45       53.14     43.05 o 
  14   3  10      183.94      226.39     31.87 o 
  15   3  10       60.77       67.61     28.17 o 
  16   3  10       99.10       89.57     31.53 o 
  17   3  10       79.36       97.95     42.71 o 
  18   3  10       99.39       95.06     43.08 o 
  19   3  10      149.12      130.39     49.23 o 
  20   3  10      283.47      244.41     61.54 o 
  21   3  10       24.82       47.93     42.35 o 
  22   3  10      311.49      195.18     58.21 o 
  23   3  10       20.18       30.12     43.37 o 
   0   4  10      671.63      651.88     46.78 o 
   1   4  10      425.62      412.06     26.59 o 
   2   4  10      668.83      641.52     31.94 o 
   3   4  10      526.35      499.76     30.01 o 
   4   4  10      441.24      362.70     23.30 o 
   5   4  10     1145.45     1101.39     42.78 o 
   6   4  10       53.31       49.51     14.05 o 
   7   4  10      680.56      746.80     44.99 o 
   8   4  10       63.76      117.34     19.37 o 
   9   4  10     1124.37     1069.96     43.90 o 
  10   4  10        7.37        9.93     17.64 o 
  11   4  10      402.50      386.50     35.39 o 
  12   4  10      293.09      299.10     34.27 o 
  13   4  10      382.28      324.31     50.17 o 
  14   4  10      414.10      394.46     45.83 o 
  15   4  10      193.76      196.43     39.38 o 
  16   4  10      386.50      418.02     69.72 o 
  17   4  10        4.48       -3.76     34.46 o 
  18   4  10      264.74      227.69     57.41 o 
  19   4  10      221.21      290.96     64.29 o 
  20   4  10       84.94      122.86     49.66 o 
  21   4  10      248.33      305.30     70.88 o 
  22   4  10       22.01       11.87     43.66 o 
   1   5  10      408.62      461.15     45.43 o 
   2   5  10       83.86       98.33     18.36 o 
   3   5  10      471.20      457.52     30.75 o 
   4   5  10      270.96      262.24     25.96 o 
   5   5  10      343.57      353.98     28.66 o 
   6   5  10      480.03      505.53     33.28 o 
   7   5  10      134.72      130.34     26.06 o 
   8   5  10      177.71      159.35     27.44 o 
   9   5  10        0.32        5.02     17.90 o 
  10   5  10      735.10      588.30     44.69 o 
  11   5  10      310.30      224.86     54.15 o 
  12   5  10       23.39       38.52     36.13 o 
  13   5  10      576.28      558.18     73.56 o 
  14   5  10       34.92       -8.76     31.06 o 
  15   5  10      350.55      317.17     63.71 o 
  16   5  10       25.90      -13.03     36.13 o 
  17   5  10      303.25      449.00     78.41 o 
  18   5  10       17.56      106.71     49.74 o 
  19   5  10      131.69       47.06     48.65 o 
  20   5  10       61.48       44.45     46.99 o 
   0   6  10      559.97      519.67     46.53 o 
   1   6  10      181.30      202.25     32.16 o 
   2   6  10      772.06      813.63     42.30 o 
   3   6  10       55.66       44.67     18.10 o 
   4   6  10      421.54      526.67     98.93 o 
   5   6  10       30.98        8.06     22.11 o 
   6   6  10       68.52       72.04     73.01 o 
   7   6  10       46.11       59.94     27.52 o 
   8   6  10      103.36       65.52     37.86 o 
   9   6  10       89.11       80.87     43.66 o 
  10   6  10       62.08      100.12     41.48 o 
  11   6  10        3.71      -29.68     30.99 o 
  12   6  10      119.21      125.90     48.87 o 
  13   6  10       39.60       19.76     41.99 o 
  14   6  10      340.06      301.75     65.81 o 
  15   6  10       33.29       74.42     47.93 o 
  16   6  10      239.05      259.11     65.16 o 
  17   6  10       27.81      -15.93     40.54 o 
  18   6  10      253.42      215.81     62.48 o 
   1   7  10      969.85      918.88     63.50 o 
   2   7  10       38.14       39.70     25.49 o 
   3   7  10      597.97      659.26     57.27 o 
   4   7  10      116.88      109.53     71.71 o 
   5   7  10      156.89      148.85     35.16 o 
   6   7  10       75.99       47.64     28.47 o 
   7   7  10      223.05      275.56     45.13 o 
   8   7  10      121.44       90.06     46.33 o 
   9   7  10       51.58       -9.63     36.34 o 
  10   7  10      187.12      126.26     53.94 o 
  11   7  10       71.86      159.20     55.96 o 
  12   7  10       22.16       36.85     43.58 o 
  13   7  10      351.50      209.44     62.04 o 
  14   7  10        6.48      -26.42     39.67 o 
  15   7  10      134.01       57.99     48.72 o 
   0   8  10      426.84      378.13     73.56 o 
   1   8  10       34.93       20.89     29.49 o 
   2   8  10      240.27      263.13     45.65 o 
   3   8  10      158.98      124.89     37.61 o 
   4   8  10      183.31      182.67     40.47 o 
   5   8  10      250.24      197.46     43.32 o 
   6   8  10       69.43       94.38     40.36 o 
   7   8  10      371.53      348.88     76.67 o 
   8   8  10       16.63        7.02     40.25 o 
   9   8  10      236.67      338.96     74.13 o 
  10   8  10       33.08       12.52     43.94 o 
  11   8  10      199.19       82.32     52.27 o 
   2   0  11      890.56      836.98     44.73 o 
   4   0  11     1148.08     1133.56     53.62 o 
   6   0  11     2013.23     1911.78    111.13 o 
   8   0  11     3555.80     3531.87    169.63 o 
  10   0  11     2548.20     2325.43     86.41 o 
  12   0  11     1188.74     1153.42    100.27 o 
  14   0  11     1465.60     1430.27    119.31 o 
   0   1  11     2670.13     2605.42    107.28 o 
   1   1  11      651.76      675.20     25.16 o 
   2   1  11     1324.61     1323.76     31.33 o 
   3   1  11     1309.84     1452.85     36.54 o 
   4   1  11      112.18      113.49     18.44 o 
   5   1  11     1816.72     1914.18     43.91 o 
   6   1  11      102.76       99.01     13.87 o 
   7   1  11     2501.67     2535.84     61.88 o 
   8   1  11      338.59      309.14     23.89 o 
   9   1  11      943.85      898.18     36.50 o 
  10   1  11       36.46       13.63     14.25 o 
  11   1  11     1422.66     1419.30     48.01 o 
  12   1  11      493.23      501.15     31.20 o 
  13   1  11     1159.20     1223.78     56.98 o 
  14   1  11      196.46      192.82     29.23 o 
  15   1  11      480.69      527.47     42.13 o 
  16   1  11      162.94      199.45     48.14 o 
  17   1  11       74.56       99.26     40.98 o 
  18   1  11      438.39      465.08     65.23 o 
  19   1  11       59.00      110.19     42.86 o 
  20   1  11      202.15      256.07     58.06 o 
  21   1  11       80.41       34.46     40.25 o 
  22   1  11       64.02      117.93     48.14 o 
  23   1  11      359.24      314.42     66.24 o 
   1   2  11     2343.14     2451.69     46.77 o 
   2   2  11      436.37      420.92     21.61 o 
   3   2  11     2566.06     2537.59     57.83 o 
   4   2  11     1517.74     1493.69     39.85 o 
   5   2  11      750.88      750.81     48.30 o 
   6   2  11      436.33      482.91     28.27 o 
   7   2  11     1067.81     1093.40     41.12 o 
   8   2  11     1248.69     1388.87     46.68 o 
   9   2  11      602.07      601.41     32.92 o 
  10   2  11      795.88      832.80     38.51 o 
  11   2  11      504.09      496.02     41.23 o 
  12   2  11     1135.61     1152.32     46.12 o 
  13   2  11      585.61      659.04     80.87 o 
  14   2  11      360.49      373.43     45.26 o 
  15   2  11      679.28      698.97     55.84 o 
  16   2  11      142.10      194.67     48.80 o 
  17   2  11      565.76      575.26     71.82 o 
  18   2  11       32.80        9.05     32.94 o 
  19   2  11      521.31      564.26     74.93 o 
  20   2  11       42.69       12.45     36.13 o 
  21   2  11      436.87      329.62     67.62 o 
  22   2  11       95.84       51.33     43.58 o 
  23   2  11      136.57      225.44     62.77 o 
   0   3  11     3252.93     2897.00     95.84 o 
   1   3  11       23.32       16.40     13.58 o 
   2   3  11     2978.11     3087.87     62.18 o 
   3   3  11      107.31       70.23     14.54 o 
   4   3  11     2744.71     2927.27     69.46 o 
   5   3  11      135.55      140.13     18.15 o 
   6   3  11     1363.27     1396.53     47.35 o 
   7   3  11      435.20      453.97     29.56 o 
   8   3  11      447.26      438.96     29.96 o 
   9   3  11      503.94      543.24     36.47 o 
  10   3  11      609.33      569.62     34.18 o 
  11   3  11       90.45       61.76     18.64 o 
  12   3  11      881.35     1095.28     62.59 o 
  13   3  11       65.48       76.83     30.31 o 
  14   3  11      887.53      850.04    176.36 o 
  15   3  11        7.02       30.68     25.76 o 
  16   3  11     1013.67     1143.80     95.64 o 
  17   3  11       16.81       18.53     37.65 o 
  18   3  11     1164.80     1072.56     97.59 o 
  19   3  11        2.07        6.37     37.72 o 
  20   3  11      512.71      553.18     78.19 o 
  21   3  11        0.56        4.05     40.76 o 
  22   3  11      411.97      491.72     79.56 o 
   1   4  11     2187.59     2237.71     61.71 o 
   2   4  11      151.16      123.17     20.27 o 
   3   4  11     3226.09     3363.19     78.43 o 
   4   4  11      512.81      499.69     31.93 o 
   5   4  11     1182.35     1241.10     46.01 o 
   6   4  11      224.17      232.47     36.81 o 
   7   4  11      438.39      457.23     30.57 o 
   8   4  11      625.51      624.28     35.22 o 
   9   4  11      132.82      144.81     22.27 o 
  10   4  11      480.80      517.97     34.56 o 
  11   4  11      198.75      160.80     49.76 o 
  12   4  11      461.94      396.47     37.42 o 
  13   4  11      462.72      460.47     48.82 o 
  14   4  11      279.63      386.18    118.51 o 
  15   4  11      713.94      760.02     88.61 o 
  16   4  11       62.48       57.12     44.31 o 
  17   4  11     1212.33     1142.78    105.77 o 
  18   4  11        4.57        1.59     37.94 o 
  19   4  11      690.34      754.66     88.32 o 
  20   4  11       28.63       33.81     44.67 o 
   0   5  11      366.46      414.75     63.27 o 
   1   5  11       73.08       73.56     23.80 o 
   2   5  11      801.52      794.54     38.98 o 
   3   5  11      682.78      746.79     39.03 o 
   4   5  11      395.02      407.49     30.63 o 
   5   5  11     1291.20     1286.24     50.51 o 
   6   5  11      395.83      385.30     36.42 o 
   7   5  11     1586.24     1652.47     80.60 o 
   8   5  11      181.12      214.80     55.02 o 
   9   5  11     1992.29     1964.34    125.46 o 
  10   5  11      302.82      305.95     62.04 o 
  11   5  11     1475.98     1489.49    108.67 o 
  12   5  11       46.64       66.89     46.41 o 
  13   5  11      714.93      776.09     85.65 o 
  14   5  11      135.95      149.86     52.70 o 
  15   5  11      340.94      242.53     60.89 o 
  16   5  11      297.15      253.53     62.77 o 
  17   5  11       80.63       49.88     44.45 o 
  18   5  11      347.41      276.70     64.43 o 
  19   5  11       29.79       63.49     50.32 o 
   1   6  11        8.76      -18.34     18.34 o 
   2   6  11      775.33      805.38     57.68 o 
   3   6  11       93.07       67.85     47.49 o 
   4   6  11     1289.52     1449.72     76.08 o 
   5   6  11      127.88      127.93     33.45 o 
   6   6  11     1539.59     1606.35     80.16 o 
   7   6  11       11.79       27.08     36.99 o 
   8   6  11     1660.86     1747.58    123.65 o 
   9   6  11       38.67       13.47     35.04 o 
  10   6  11     1413.44     1465.38    115.33 o 
  11   6  11      114.69       64.51     40.11 o 
  12   6  11      795.88      770.81     90.06 o 
  13   6  11       44.53       45.10     42.50 o 
  14   6  11      337.10      393.19     74.21 o 
  15   6  11       39.13      -36.99     36.99 o 
  16   6  11      157.68        9.63     43.58 o 
   0   7  11      515.95      519.01     71.75 o 
   1   7  11       46.14       35.88     28.89 o 
   2   7  11      647.58      709.92     58.81 o 
   3   7  11      388.10      418.84     67.94 o 
   4   7  11      302.76      425.12    158.77 o 
   5   7  11      483.92      512.07     56.71 o 
   6   7  11      113.31      160.29     40.92 o 
   7   7  11      460.40      422.43     77.25 o 
   8   7  11       29.44        7.02     37.28 o 
   9   7  11      563.28      598.00     85.50 o 
  10   7  11       25.70       98.75     51.26 o 
  11   7  11      542.72      500.33     76.23 o 
  12   7  11       50.75       45.39     43.44 o 
  13   7  11      234.95       90.42     51.26 o 
   1   8  11      846.89      855.15     70.24 o 
   2   8  11       45.90       36.24     48.14 o 
   3   8  11      700.88      747.77    100.16 o 
   4   8  11        7.37      -26.79     29.98 o 
   5   8  11      307.62      294.02     50.47 o 
   6   8  11       10.07        0.42     30.07 o 
   7   8  11      126.07      119.09     56.76 o 
   8   8  11       24.30       31.78     44.89 o 
   0   0  12     5751.19     5672.50    213.21 o 
   2   0  12     7980.11     7918.88    192.61 o 
   4   0  12     4759.00     4881.26    135.85 o 
   6   0  12     3905.94     3860.19    176.43 o 
   8   0  12      815.91      838.86     81.81 o 
  10   0  12      231.76      293.64     60.89 o 
  12   0  12     1697.15     1556.96    122.57 o 
  14   0  12     2213.12     2328.06    158.04 o 
   1   1  12     5717.27     5826.15    124.02 o 
   2   1  12      594.06      548.73     33.33 o 
   3   1  12     4153.14     4070.08    116.91 o 
   4   1  12     1312.31     1381.09     44.20 o 
   5   1  12     1359.92     1372.43     53.72 o 
   6   1  12     2437.53     2374.04     89.07 o 
   7   1  12      343.57      338.97     31.27 o 
   8   1  12     1634.27     1656.00     91.99 o 
   9   1  12       11.14        0.39     17.08 o 
  10   1  12     2193.94     2203.83     74.67 o 
  11   1  12       79.64       92.66     27.15 o 
  12   1  12     1364.05     1287.20     78.71 o 
  13   1  12     1469.84     1564.13     94.08 o 
  14   1  12      844.89      855.22    101.21 o 
   0   2  12      455.63      510.55     55.53 o 
   1   2  12       25.53       11.70     11.41 o 
   2   2  12      877.16      868.84     39.30 o 
   3   2  12     1022.69     1021.07     39.51 o 
   4   2  12      443.39      481.17     29.23 o 
   5   2  12     2441.62     2296.22     60.75 o 
   6   2  12      113.46      124.44     25.90 o 
   7   2  12     6671.23     6567.88    123.13 o 
   8   2  12      179.37      233.92     24.74 o 
   9   2  12     3770.32     3840.88     87.79 o 
  10   2  12      121.56       85.67     26.21 o 
  11   2  12     2219.22     2196.81     66.01 o 
  12   2  12      257.23      285.26     28.49 o 
  13   2  12     1597.78     1553.17     62.86 o 
  14   2  12       95.09      105.28     30.77 o 
  15   2  12      582.88      623.84     71.60 o 
  16   2  12      259.93      254.98     54.73 o 
  17   2  12      178.38      108.67     43.87 o 
  18   2  12       97.45       84.34     44.16 o 
  19   2  12      131.83      107.94     45.68 o 
  20   2  12       72.83      112.00     51.84 o 
  21   2  12      258.12      226.96     61.46 o 
   1   3  12      306.21      298.45     32.24 o 
   2   3  12      905.91      917.23     39.00 o 
   3   3  12      278.98      309.42     25.75 o 
   4   3  12     1673.91     1687.62     60.18 o 
   5   3  12      136.81      104.75     21.88 o 
   6   3  12     2265.18     2192.89     62.43 o 
   7   3  12       50.13       61.66     18.24 o 
   8   3  12     3232.13     3275.55     80.25 o 
   9   3  12       27.83       34.61     17.52 o 
  10   3  12     2100.07     2039.31     90.78 o 
  11   3  12       34.97       25.42     21.13 o 
  12   3  12     2204.72     2276.85    111.51 o 
  13   3  12       54.83       68.99     23.49 o 
  14   3  12      711.41      821.58     48.93 o 
  15   3  12      147.38      161.01     50.53 o 
  16   3  12      274.52      231.89     57.77 o 
  17   3  12      197.32      190.04     55.67 o 
  18   3  12       92.82       82.39     46.12 o 
  19   3  12       95.55      142.33     52.63 o 
  20   3  12      231.80      281.26     67.26 o 
  21   3  12       14.10      -24.98     39.60 o 
   0   4  12     1876.24     1913.15    196.81 o 
   1   4  12       38.27        7.42     15.27 o 
   2   4  12     1419.05     1439.81     79.42 o 
   3   4  12      475.25      437.99     31.34 o 
   4   4  12     1154.68     1118.07     45.33 o 
   5   4  12      697.23      713.10     37.90 o 
   6   4  12      440.68      377.07     44.75 o 
   7   4  12     1352.45     1482.07     61.66 o 
   8   4  12      157.02      130.29     26.02 o 
   9   4  12     1226.78     1212.25    141.14 o 
  10   4  12       44.86       39.16     21.69 o 
  11   4  12      816.60      920.10     51.30 o 
  12   4  12      256.77      197.31     37.67 o 
  13   4  12      390.16      281.08     43.75 o 
  14   4  12      330.18      389.93     66.60 o 
  15   4  12      180.61      142.19     48.07 o 
  16   4  12      397.45      452.33     71.38 o 
  17   4  12       16.18       22.01     40.18 o 
  18   4  12      285.26      450.23     79.78 o 
  19   4  12       92.29      126.62     56.76 o 
   1   5  12     1545.95     1560.88     62.33 o 
   2   5  12      620.72      655.21     52.16 o 
   3   5  12     1422.99     1487.02     73.36 o 
   4   5  12      126.45      101.94     31.13 o 
   5   5  12      492.80      614.17     71.46 o 
   6   5  12       98.96       68.98     29.55 o 
   7   5  12      228.88      198.29     51.62 o 
   8   5  12       76.33       46.26     39.31 o 
   9   5  12       23.64       28.02     35.47 o 
  10   5  12      144.30      149.79     51.04 o 
  11   5  12       76.33      111.64     47.42 o 
  12   5  12      117.72      118.59     49.30 o 
  13   5  12      311.22      405.78     72.90 o 
  14   5  12       10.90        8.83     38.88 o 
  15   5  12      435.81      508.01     76.74 o 
  16   5  12       16.12       20.34     43.00 o 
  17   5  12      546.78      608.35     84.56 o 
   0   6  12      924.70      920.52     88.32 o 
   1   6  12       16.92        0.11     42.21 o 
   2   6  12     1184.91     1065.88     66.68 o 
   3   6  12       72.45       96.78     30.28 o 
   4   6  12      555.58      393.34     46.60 o 
   5   6  12       95.44       39.96     27.28 o 
   6   6  12      392.45      349.07     46.14 o 
   7   6  12      125.02      256.65     60.31 o 
   8   6  12       58.44       94.62     42.71 o 
   9   6  12       60.63       45.68     44.02 o 
  10   6  12       48.20       50.61     40.98 o 
  11   6  12       50.21       77.10     43.08 o 
  12   6  12      209.96      221.24     59.58 o 
  13   6  12       33.27       43.58     44.23 o 
  14   6  12      223.37      243.98     67.04 o 
  15   6  12        1.37       -1.23     38.44 o 
   1   7  12      670.41      720.93     76.63 o 
   2   7  12       78.28       10.37     28.14 o 
   3   7  12      559.85      406.49     53.58 o 
   4   7  12      199.82      131.54     39.44 o 
   5   7  12      402.86      377.95     52.40 o 
   6   7  12      241.54      151.11     39.52 o 
   7   7  12      150.08      258.60     65.66 o 
   8   7  12      196.14      139.65     55.96 o 
   9   7  12       13.17       49.74     49.59 o 
  10   7  12      123.85       84.99     48.43 o 
  11   7  12        6.81       17.95     41.27 o 
   0   8  12       69.48      187.80     57.34 o 
   1   8  12       44.02       97.45     35.93 o 
   2   8  12       61.59       72.81     35.05 o 
   3   8  12      176.21      256.44     47.15 o 
   4   8  12       48.39       24.21     34.30 o 
   5   8  12      225.43      265.96     49.64 o 
   2   0  13     2213.91     2221.27    113.45 o 
   4   0  13     1077.31     1088.52     84.81 o 
   6   0  13     3546.69     3775.70    177.23 o 
   8   0  13     3301.32     3476.92    174.11 o 
  10   0  13     1857.00     1976.36    134.01 o 
  12   0  13     2937.38     3086.78    178.89 o 
   0   1  13      264.89      224.25     31.78 o 
   1   1  13       66.60       47.76     18.33 o 
   2   1  13     1377.93     1384.09     70.00 o 
   3   1  13     1390.29     1354.05     53.71 o 
   4   1  13      622.29      657.87     39.50 o 
   5   1  13     1062.42     1103.88    121.85 o 
   6   1  13      386.52      372.82     32.97 o 
   7   1  13     1617.49     1668.80     62.68 o 
   8   1  13      282.90      256.60     44.69 o 
   9   1  13     2333.95     2516.22    126.15 o 
  10   1  13        9.05       -0.45     27.79 o 
  11   1  13     1885.99     1958.22    181.86 o 
  12   1  13       73.81      -15.28     37.65 o 
  13   1  13      905.27      921.61    103.60 o 
   1   2  13     2770.91     2704.86     64.31 o 
   2   2  13      186.36      185.14     21.15 o 
   3   2  13     1504.52     1435.84     46.38 o 
   4   2  13      621.81      633.87     33.88 o 
   5   2  13     1105.91     1059.20     41.95 o 
   6   2  13      404.33      433.93     40.98 o 
   7   2  13      402.32      410.65     30.47 o 
   8   2  13      904.85      913.44     50.56 o 
   9   2  13       95.81       98.49     20.91 o 
  10   2  13      602.21      678.63     37.53 o 
  11   2  13      126.30      129.36     33.91 o 
  12   2  13      254.57      275.91     31.86 o 
  13   2  13      438.35      376.10     75.00 o 
   0   3  13     4121.52     4198.79    126.91 o 
   1   3  13       40.07      -13.83     15.97 o 
   2   3  13     3676.62     3754.33    100.86 o 
   3   3  13        1.43      -14.91     14.91 o 
   4   3  13     2737.54     2709.69     70.03 o 
   5   3  13       23.41        8.50     18.74 o 
   6   3  13      698.27      643.70     41.15 o 
   7   3  13      105.89       67.94     21.93 o 
   8   3  13      298.84      336.91     29.41 o 
   9   3  13       14.10       -1.42     25.28 o 
  10   3  13       21.78       -4.73     19.04 o 
  11   3  13       24.81       19.85     20.86 o 
  12   3  13      227.81      227.79     31.88 o 
  13   3  13        1.26       34.36     22.40 o 
  14   3  13      637.22      552.97     73.27 o 
  15   3  13        2.84      -14.70     35.04 o 
  16   3  13      993.77     1025.79     95.64 o 
  17   3  13       19.73       95.20     49.95 o 
  18   3  13     1052.73      947.89    103.96 o 
  19   3  13       20.94       56.11     46.70 o 
   1   4  13     1757.37     1893.53     59.27 o 
   2   4  13       14.69       12.44     16.72 o 
   3   4  13     2138.40     2255.46     65.25 o 
   4   4  13      335.67      262.23     31.03 o 
   5   4  13     1064.72     1057.62     51.81 o 
   6   4  13      741.20      729.11     72.87 o 
   7   4  13      400.27      380.90     44.13 o 
   8   4  13      711.81      886.28     80.79 o 
   9   4  13      236.94      279.16     55.67 o 
  10   4  13      659.89      728.02     77.97 o 
  11   4  13      117.11      175.13     50.39 o 
  12   4  13      490.33      495.56     72.25 o 
  13   4  13      399.94      623.77     77.61 o 
  14   4  13      294.02      429.24     70.59 o 
  15   4  13      447.06      518.72     77.10 o 
  16   4  13       91.24       91.00     48.36 o 
  17   4  13      957.13      972.72     99.18 o 
  18   4  13       40.05       56.90     46.77 o 
   0   5  13      237.02      275.04     54.80 o 
   1   5  13       98.53       39.93     25.05 o 
   2   5  13      309.76      326.88     81.41 o 
   3   5  13      750.87      719.95     77.97 o 
   4   5  13      139.00      171.66     35.62 o 
   5   5  13      959.17     1021.04     64.95 o 
   6   5  13       68.59       66.75     41.70 o 
   7   5  13     1357.36     1425.78    107.22 o 
   8   5  13       55.46      100.27     42.71 o 
   9   5  13     1488.06     1813.54    122.42 o 
  10   5  13       31.75       79.64     44.74 o 
  11   5  13     1207.85     1251.52    105.84 o 
  12   5  13       78.12       58.79     45.54 o 
  13   5  13      636.74      642.52     82.10 o 
  14   5  13      138.60      160.94     55.17 o 
  15   5  13      258.99      282.64     66.24 o 
  16   5  13      128.14      130.68     57.48 o 
   1   6  13      183.21      134.02     35.24 o 
   2   6  13      308.84      302.81     43.52 o 
   3   6  13       40.54       20.56     28.71 o 
   4   6  13      740.96      682.97     58.44 o 
   5   6  13       61.28       59.93     30.53 o 
   6   6  13      694.27      682.63     81.45 o 
   7   6  13       24.53       22.15     38.95 o 
   8   6  13     1102.64     1072.12    102.80 o 
   9   6  13       69.53       81.16     48.43 o 
  10   6  13     1013.92     1411.88    115.33 o 
  11   6  13        0.54        4.34     40.83 o 
  12   6  13      651.79      808.02     94.48 o 
  13   6  13        8.18      -24.40     41.05 o 
   0   7  13      721.83      707.03     88.18 o 
   1   7  13       33.78       36.17     29.40 o 
   2   7  13      603.38      629.58     60.27 o 
   3   7  13      129.97      151.71     63.17 o 
   4   7  13      440.35      411.89     54.09 o 
   5   7  13      166.27      153.53     41.13 o 
   6   7  13      157.02      103.96     54.95 o 
   7   7  13      334.84      260.85     65.59 o 
   8   7  13       10.76       13.25     42.06 o 
   9   7  13      292.03      354.02     74.13 o 
   0   0  14     6720.85     6663.75    249.04 o 
   2   0  14     3930.17     4264.55    128.04 o 
   4   0  14      791.95      899.67     83.91 o 
   6   0  14     1050.49     1404.71    105.48 o 
   8   0  14       98.51      106.79     46.91 o 
  10   0  14      237.11      206.69     61.18 o 
   1   1  14     1818.09     1813.74     64.42 o 
   2   1  14       12.46        5.46     19.46 o 
   3   1  14     2157.03     2199.60     71.64 o 
   4   1  14      541.52      507.99     38.65 o 
   5   1  14      605.01      557.35     39.14 o 
   6   1  14      997.66     1004.89     50.66 o 
   7   1  14      384.64      412.03     39.35 o 
   8   1  14     1916.23     2049.04    221.71 o 
   9   1  14      254.97      275.82     46.03 o 
  10   1  14     1667.38     1975.05    140.88 o 
  11   1  14      241.74      233.19     62.48 o 
   0   2  14      492.12      537.91     67.91 o 
   1   2  14      106.87       84.17     28.49 o 
   2   2  14      294.31      297.42     38.01 o 
   3   2  14      726.42      629.08     51.51 o 
   4   2  14      346.23      333.20     40.71 o 
   5   2  14     1473.60     1559.40     76.26 o 
   6   2  14        8.61        1.67     20.30 o 
   7   2  14     2419.47     2444.41     81.54 o 
   8   2  14      120.00      121.98     27.22 o 
   9   2  14     1231.26     1180.47     70.12 o 
  10   2  14       50.07       38.99     27.64 o 
  11   2  14     1375.47     1437.07    123.36 o 
   1   3  14      115.53      123.29     19.99 o 
   2   3  14      229.85      190.11     23.36 o 
   3   3  14      195.25      198.68     23.72 o 
   4   3  14      761.21      723.97     44.00 o 
   5   3  14      210.50      149.95     26.75 o 
   6   3  14     1183.78     1195.95    133.68 o 
   7   3  14       32.64       24.41     29.72 o 
   8   3  14     1689.02     1764.77     79.21 o 
   9   3  14       24.01       41.30     25.76 o 
  10   3  14     1018.50     1058.94     65.98 o 
  11   3  14       76.88       40.11     34.61 o 
  12   3  14      538.50      400.14     64.65 o 
  13   3  14        8.00      -32.58     32.58 o 
  14   3  14      461.32      643.39     76.38 o 
  15   3  14       74.79       82.46     44.38 o 
   0   4  14     1299.75     1228.14     91.44 o 
   1   4  14      117.94      115.94     29.52 o 
   2   4  14      763.46      872.40     55.31 o 
   3   4  14      334.88      341.99     40.74 o 
   4   4  14      536.66      501.95     48.06 o 
   5   4  14      301.94      351.49     59.00 o 
   6   4  14      145.46      107.80     44.96 o 
   7   4  14      570.12      506.34     67.18 o 
   8   4  14      104.55      155.51     44.81 o 
   9   4  14      406.42      359.59     61.75 o 
  10   4  14        0.97      -31.28     31.28 o 
  11   4  14      352.08      342.44     64.29 o 
  12   4  14       98.66       74.79     42.79 o 
  13   4  14      137.38      102.44     46.91 o 
  14   4  14      165.19      108.38     49.52 o 
  15   4  14      126.13      120.32     53.43 o 
  16   4  14      205.71      202.93     61.75 o 
   1   5  14      784.54      914.10    105.55 o 
   2   5  14       23.09       12.17     24.54 o 
   3   5  14      583.19      552.17     93.39 o 
   4   5  14       59.76       87.96     29.81 o 
   5   5  14      226.54      254.69     40.22 o 
   6   5  14       28.76       45.18     38.01 o 
   7   5  14       72.17       48.72     40.04 o 
   8   5  14       62.34      161.44     51.62 o 
   9   5  14       87.04       96.00     45.10 o 
  10   5  14       86.61       66.82     43.80 o 
  11   5  14       41.31       29.61     41.19 o 
  12   5  14       40.62       84.20     48.58 o 
  13   5  14      178.54      140.52     53.36 o 
  14   5  14        3.20      -33.52     33.52 o 
   0   6  14      604.82      609.00     79.93 o 
   1   6  14        4.32      -25.44     25.44 o 
   2   6  14      496.58      422.45     49.76 o 
   3   6  14       27.08       12.16     27.67 o 
   4   6  14      261.46      239.03     43.49 o 
   5   6  14       24.07       20.59     29.10 o 
   6   6  14       64.70       21.36     41.48 o 
   7   6  14       21.65        5.00     41.41 o 
   8   6  14       59.04        8.62     40.25 o 
   9   6  14       20.16      -13.83     37.21 o 
  10   6  14       15.74       -5.00     38.23 o 
  11   6  14       48.53        9.27     42.28 o 
   1   7  14      277.99      311.10     53.97 o 
   2   7  14       24.32       50.22     42.39 o 
   3   7  14      227.08      270.84     49.52 o 
   4   7  14       11.01       -8.91     28.32 o 
   5   7  14      102.60      143.77     40.32 o 
   2   0  15      233.34      335.20     58.71 o 
   4   0  15      661.25      605.89     75.36 o 
   6   0  15      278.62      348.66     65.59 o 
   8   0  15      901.43      920.96     98.97 o 
   0   1  15       20.69        0.43     33.30 o 
   1   1  15      402.93      458.65     45.05 o 
   2   1  15       71.65       76.64     27.38 o 
   3   1  15      181.72      190.89     41.56 o 
   4   1  15       55.16        9.56     20.24 o 
   5   1  15      672.74      698.00     69.65 o 
   6   1  15      160.04      100.45     34.43 o 
   7   1  15      475.35      520.23     53.76 o 
   8   1  15       19.03       44.60     44.23 o 
   9   1  15      502.64      401.66     75.94 o 
  10   1  15       14.97        4.05     49.66 o 
   1   2  15      490.74      401.12     46.65 o 
   2   2  15       26.35       -6.10     23.09 o 
   3   2  15      239.00      213.09     35.95 o 
   4   2  15      182.08      204.37     37.12 o 
   5   2  15      112.19       74.47     53.18 o 
   6   2  15      320.60      317.53     57.05 o 
   7   2  15       35.29       89.48     42.06 o 
   8   2  15      243.28      346.49     58.50 o 
   9   2  15       34.95       32.72     42.21 o 
  10   2  15      241.38      240.28     66.68 o 
   1   3  15       73.53       67.91     45.47 o 
   2   3  15     1047.75     1098.33     98.39 o 
   3   3  15       61.34       19.69     37.79 o 
   4   3  15      699.24      743.73     81.16 o 
   5   3  15       14.94      -31.20     31.20 o 
   1   4  15      788.09      814.43     56.26 o 
   2   4  15       59.75       28.97     27.03 o 
   3   4  15      564.83      587.06     64.40 o 
   4   4  15       46.63       87.60     41.92 o 
   5   4  15      323.00      259.40     56.47 o 
   6   4  15      145.30      214.37     52.70 o 
   7   4  15      144.84      172.01     53.07 o 
   8   4  15       74.08       89.99     44.09 o 
   9   4  15       68.48       50.24     40.40 o 
  10   4  15       81.22       80.07     44.74 o 
  11   4  15       96.35      136.32     50.53 o 
  12   4  15       58.69       56.61     46.41 o 
  13   4  15      321.85      328.25     67.11 o 
  14   4  15       36.61       22.44     41.41 o 
   0   5  15       67.43      115.11     44.81 o 
   1   5  15       76.74       14.89     26.09 o 
   2   5  15      179.38      180.12     35.25 o 
   3   5  15      213.86      200.22     44.96 o 
   4   5  15      144.95      129.81     36.42 o 
   5   5  15      248.84      162.17     52.92 o 
   6   5  15       56.10      130.97     48.43 o 
   7   5  15      530.42      634.56     80.29 o 
   8   5  15       49.48      -11.80     37.28 o 
   9   5  15      336.84      340.41     67.76 o 
  10   5  15       48.34       47.35     41.56 o 
  11   5  15      318.58      388.48     71.31 o 
   1   6  15        0.45      -14.07     25.36 o 
   2   6  15       81.50      102.38     33.14 o 
   3   6  15        8.17        2.15     30.08 o 
   4   6  15      226.56      220.79     45.86 o 
   5   6  15       10.80       10.35     40.25 o 
   6   6  15      316.70      259.47     63.06 o 
   7   6  15        1.05      -20.05     37.36 o 
   4   0  16      454.75      499.75     74.57 o 
   6   0  16      363.19      239.71     65.16 o 
   1   1  16      481.33      427.98     47.40 o 
   2   1  16       48.82       72.11     43.87 o 
   3   1  16      636.65      761.69     85.07 o 
   4   1  16      198.13      158.77     56.83 o 
   8   1  16      147.93      111.93     56.61 o 
   0   2  16      240.65      193.23     55.24 o 
   1   2  16       14.28       19.98     37.57 o 
   2   2  16      121.65      167.02     51.26 o 
   3   2  16      278.80      366.40     62.33 o 
   4   2  16      189.68      168.54     50.89 o 
   5   2  16      254.42      330.20     60.67 o 
   1   5  16      109.97      156.29     47.53 o 
   2   5  16        8.87       -9.10     27.95 o 
   3   5  16      239.64      257.00     52.56 o 
   4   5  16       54.29      -25.85     36.13 o 
   5   5  16      149.37      122.93     49.52 o 
   6   5  16       40.27       27.22     39.60 o 
   7   5  16        2.16       46.70     39.53 o 
   8   5  16       84.02       44.02     48.22 o 
                                                 
